# Supplementary material for: The causal relationship between multiple autoimmune diseases and nasal polyps
Source: Front Immunol. 2023 Aug 24;14:1228226. doi: 10.3389/fimmu.2023.1228226 (PMC10484405; doi:10.3389/fimmu.2023.1228226)
Supplement: Supplementary file 1 [file DataSheet_1.zip]

Archive with 9 entries (9 files):
- Data sheet 1/Table S1 Phenotype source and description.XLSX
- Data sheet 1/Table S2 Female_Details of instrumental variables.XLSX
- Data sheet 1/Table S3 Male_Details of instrumental variables.XLSX
- Data sheet 1/Table S4 details of UMR results of female.XLSX
- Data sheet 1/Table S5 details of UMR results of male.XLSX
- Data sheet 1/Table S6 Details of MVMR results between connective tissue diseases and female NP.CSV
- Data sheet 1/Table S7 Details of MVMR results between connective tissue diseases and male NP.CSV
- Data sheet 1/Table S8 Details of MVMR results between digestive diseases and female NP.CSV
- Data sheet 1/Table S9 Details of MVMR results between digestive diseases and male NP.CSV
