# Supplementary material for: The causal relationship between multiple autoimmune diseases and nasal polyps
Source: Front Immunol. 2023 Aug 24;14:1228226. doi: 10.3389/fimmu.2023.1228226 (PMC10484405; doi:10.3389/fimmu.2023.1228226)
Supplement: Supplementary file 1 [file DataSheet_1.zip › Data sheet 1/Table S1 Phenotype source and description.XLSX]

## Sheet: Sheet1
Table S1 | Phenotype source and description
Phenotypes || Phenocode	PMID	First Author&Year	Sample Size	N Cases	N Controls	Population
Connective tissue diseases
Adult-onset Still's disease || finn-b-STILL_ADULT	NA	NA&2020	201947	3403	198544	European
Sarcoidosis || finn-b-D3_SARCOIDOSIS	NA	NA&2021	217758	2046	215712	European
Juvenile arthritis || finn-b-JUVEN_ARTHR	NA	NA&2021	173622	788	172834	European
Ankylosing spondylitis || finn-b-M13_ANKYLOSPON	NA	NA&2021	166144	1462	164682	European
Rheumatoid arthritis || finn-b-M13_RHEUMA	NA	NA&2021	153457	6236	147221	European
Arthropathic psoriasis || finn-b-L12_PSORI_ARTHRO	NA	NA&2021	213879	1637	212242	European
Neuromuscular diseases
Multiple sclerosis || ebi-a-GCST001198	21833088	Sawcer S&2011	26621	9772	16849	European
Endocrine system diseases
Type 1 diabetes || ebi-a-GCST010681	32005708	Forgetta V&2020	24840	9266	15574	European
Autoimmune hyperthyroidism || finn-b-AUTOIMMUNE_HYPERTHYROIDISM	NA	NA&2021	173938	962	172976	European
Digestive system diseases
Ulcerative colitis || ieu-a-32	26192919	Liu&2015	27432	6968	20464	European
Crohn’s disease || ieu-a-30	26192919	Liu&2015	20883	5956	14927	European
Celiac disease || ieu-a-1058	22057235	Trynka&2011	24269	12041	12228	European
Outcomes
Female NPs || J33	NA	Neale&2017	194174	728	193446	European
Male NPs || J33	NA	Neale&2017	167020	1479	165541	European
