# Supplementary material for: The causal relationship between multiple autoimmune diseases and nasal polyps
Source: Front Immunol. 2023 Aug 24;14:1228226. doi: 10.3389/fimmu.2023.1228226 (PMC10484405; doi:10.3389/fimmu.2023.1228226)
Supplement: Supplementary file 1 [file DataSheet_1.zip › Data sheet 1/Table S2 Female_Details of instrumental variables.XLSX]

## Sheet: sheet 1
Table S2 Details of instrumental variables (female)
Exposures	SNP	effect_allele.exposure	other_allele.exposure	effect_allele.outcome	other_allele.outcome	beta.exposure	beta.outcome	eaf.exposure	eaf.outcome	chr.outcome	pos.outcome	se.outcome	pval.outcome	outcome	samplesize.outcome	ncase.outcome	ncontrol.outcome	se.exposure	pval.exposure	exposure	sd.outcome	sd.exposure	Fstat1
Adult-onset Still's disease	rs11513729	T	C	T	C	0.1555	0.000235616	0.38	0.41121	12	112273499	0.000204977	0.250362	female_np	193446	728	192718	0.026	2.12598e-09	Adult-onset Still disease || id:finn-b-STILL_ADULT	0.090154	11.684	7.15378
Adult-onset Still's disease	rs34434863	G	T	G	T	0.6185	0.00112071	0.3394	0.308252	6	32559673	0.000220312	3.64241e-07	female_np	193446	728	192718	0.0352	4.43711e-69	Adult-onset Still disease || id:finn-b-STILL_ADULT	0.0968987	15.8184	61.7469
Adult-onset Still's disease	rs6679677	A	C	A	C	0.3921	0.000972956	0.1468	0.101939	1	114303808	0.000328457	0.00305479	female_np	193446	728	192718	0.0366	9.01156e-27	Adult-onset Still disease || id:finn-b-STILL_ADULT	0.144464	16.4475	22.9537
Adult-onset Still's disease	rs9264277	C	T	C	T	0.2172	0.000575245	0.7296	0.631288	6	31224667	0.000206881	0.00542699	female_np	193446	728	192718	0.0293	1.31492e-13	Adult-onset Still disease || id:finn-b-STILL_ADULT	0.0909914	13.167	10.9902
Adult-onset Still's disease	rs9265947	C	T	C	T	0.249	0.000595849	0.7373	0.640365	6	31315165	0.000208396	0.00424736	female_np	193446	728	192718	0.0299	8.50942e-17	Adult-onset Still disease || id:finn-b-STILL_ADULT	0.0916578	13.4366	13.87
																							116.715
Ankylosing spondylitis	rs10807943	T	C	T	C	0.5628	5.50658e-05	0.0635	0.111569	7	5340664	0.000319256	0.863059	female_np	193446	728	192718	0.0812	4.09826e-12	Ankylosing spondylitis || id:finn-b-M13_ANKYLOSPON	0.140417	33.0977	48.0392
Ankylosing spondylitis	rs112733823	T	C	T	C	0.36	0.000483187	0.2165	0.117572	6	30775277	0.000308443	0.117225	female_np	193446	728	192718	0.0468	1.43186e-14	Ankylosing spondylitis || id:finn-b-M13_ANKYLOSPON	0.135661	19.076	59.1716
Ankylosing spondylitis	rs13033284	T	C	T	C	0.2214	-5.13075e-05	0.3723	0.390616	2	62581573	0.000205002	0.802373	female_np	193446	728	192718	0.0386	9.67008e-09	Ankylosing spondylitis || id:finn-b-M13_ANKYLOSPON	0.090165	15.7337	32.8988
Ankylosing spondylitis	rs34982906	C	T	C	T	0.8211	-0.000453472	0.05278	0.0350161	6	24071028	0.000543025	0.403671	female_np	193446	728	192718	0.0918	3.82296e-19	Ankylosing spondylitis || id:finn-b-M13_ANKYLOSPON	0.238836	37.4184	80.0031
Ankylosing spondylitis	rs62394289	A	G	A	G	0.3738	9.91694e-06	0.1376	0.116264	6	25848911	0.000309918	0.974473	female_np	193446	728	192718	0.0557	1.89714e-11	Ankylosing spondylitis || id:finn-b-M13_ANKYLOSPON	0.13631	22.7037	45.0369
Ankylosing spondylitis	rs76644067	A	G	A	G	0.7328	-0.000427899	0.04745	0.0404132	6	35741951	0.000513597	0.404766	female_np	193446	728	192718	0.0946	9.44061e-15	Ankylosing spondylitis || id:finn-b-M13_ANKYLOSPON	0.225893	38.5597	60.0052
Ankylosing spondylitis	rs79693223	T	C	T	C	1.2953	0.000938369	0.04504	0.0421721	6	33901952	0.00051384	0.0678234	female_np	193446	728	192718	0.1062	3.36279e-34	Ankylosing spondylitis || id:finn-b-M13_ANKYLOSPON	0.226	43.2879	148.762
Ankylosing spondylitis	rs9264277	C	T	C	T	0.5198	0.000575245	0.7297	0.631288	6	31224667	0.000206881	0.00542699	female_np	193446	728	192718	0.0448	3.73164e-31	Ankylosing spondylitis || id:finn-b-M13_ANKYLOSPON	0.0909914	18.2608	134.622
Ankylosing spondylitis	rs9378220	C	A	C	A	0.6933	0.000487252	0.7731	0.849426	6	30077135	0.000277557	0.0791749	female_np	193446	728	192718	0.0558	1.97197e-35	Ankylosing spondylitis || id:finn-b-M13_ANKYLOSPON	0.122076	22.7445	154.374
																							762.913
Arthropathic psoriasis	rs17728338	A	G	A	G	0.3874	-0.000171422	0.07309	0.0544159	5	150478318	0.000457547	0.707917	female_np	193446	728	192718	0.0704	3.82798e-08	Arthropathic psoriasis || id:finn-b-L12_PSORI_ARTHRO	0.201241	32.5579	30.2813
Arthropathic psoriasis	rs2523560	C	T	C	T	0.3091	-0.000584578	0.4922	0.388021	6	31330844	0.000203895	0.00414363	female_np	193446	728	192718	0.0391	2.89868e-15	Arthropathic psoriasis || id:finn-b-L12_PSORI_ARTHRO	0.0896781	18.0826	62.4949
Arthropathic psoriasis	rs9281366	TA	T	TA	T	0.5716	-0.000311683	0.3059	0.224773	6	31313269	0.000238799	0.191823	female_np	193446	728	192718	0.0402	7.78574e-46	Arthropathic psoriasis || id:finn-b-L12_PSORI_ARTHRO	0.10503	18.5913	202.177
																							294.953
Autoimmune hyperthyroidism	rs179247	A	G	A	G	0.3733	-0.000150155	0.4215	0.520365	14	81432546	0.000200607	0.454159	female_np	193446	728	192718	0.0472	2.46888e-15	Autoimmune hyperthyroidism || id:finn-b-AUTOIMMUNE_HYPERTHYROIDISM	0.088232	19.6852	62.5507
Autoimmune hyperthyroidism	rs72891915	A	G	A	G	0.6845	0.000337998	0.03931	0.0189453	6	33476200	0.000745742	0.650378	female_np	193446	728	192718	0.1204	1.31e-08	Autoimmune hyperthyroidism || id:finn-b-AUTOIMMUNE_HYPERTHYROIDISM	0.327996	50.2139	32.3217
Autoimmune hyperthyroidism	rs9275576	T	C	T	C	0.9534	0.000477308	0.09458	0.14638	6	32679326	0.000282439	0.0910395	female_np	193446	728	192718	0.0861	1.69512e-28	Autoimmune hyperthyroidism || id:finn-b-AUTOIMMUNE_HYPERTHYROIDISM	0.124224	35.9088	122.615
Autoimmune hyperthyroidism	rs942495	T	C	T	C	0.502	0.000265233	0.07115	0.0491001	6	33798580	0.000470451	0.572901	female_np	193446	728	192718	0.0903	2.74701e-08	Autoimmune hyperthyroidism || id:finn-b-AUTOIMMUNE_HYPERTHYROIDISM	0.206916	37.6604	30.9052
																							248.393
Celiac disease	rs10752747	G	T	G	T	0.116197	-0.000342539	0.6912	0.66562	1	2524915	0.000210279	0.10332	female_np	193446	728	192718	0.0198763	5.04801e-09	Celiac disease || id:ieu-a-1058	0.092486	3.09643	34.1758
Celiac disease	rs10892258	G	A	G	A	0.149545	-8.73451e-05	0.7669	0.768438	11	118579865	0.000236247	0.711592	female_np	193446	728	192718	0.0222305	1.7338e-11	Celiac disease || id:ieu-a-1058	0.103907	3.46318	45.2528
Celiac disease	rs11979905	G	A	G	A	0.162969	0.000350483	0.1076	0.105286	7	37437877	0.00032962	0.28765	female_np	193446	728	192718	0.0292373	2.48599e-08	Celiac disease || id:ieu-a-1058	0.144975	4.55474	31.0696
Celiac disease	rs12527282	C	T	C	T	0.154551	2.39764e-05	0.7201	0.731372	6	137967252	0.000224533	0.914961	female_np	193446	728	192718	0.0209646	1.685e-13	Celiac disease || id:ieu-a-1058	0.0987552	3.26597	54.3464
Celiac disease	rs12663317	A	C	A	C	0.615816	0.000634364	0.91534	0.935452	6	32742827	0.000404198	0.116548	female_np	193446	728	192718	0.0426761	3.52533e-47	Celiac disease || id:ieu-a-1058	0.177776	6.6483	208.225
Celiac disease	rs13030124	G	A	G	A	0.105138	-0.000254507	0.5498	0.572653	2	204694263	0.000201383	0.206305	female_np	193446	728	192718	0.018842	2.398e-08	Celiac disease || id:ieu-a-1058	0.0885733	2.9353	31.1362
Celiac disease	rs13119723	A	G	A	G	0.308838	0.000703273	0.8466	0.824071	4	123218313	0.000261063	0.00706313	female_np	193446	728	192718	0.0277233	7.59626e-29	Celiac disease || id:ieu-a-1058	0.114822	4.31888	124.1
Celiac disease	rs13198474	A	G	A	G	0.946238	0.000251504	0.05478	0.097459	6	25874423	0.00033551	0.453485	female_np	193446	728	192718	0.0311878	1e-200	Celiac disease || id:ieu-a-1058	0.147566	4.85859	920.516
Celiac disease	rs2441467	C	T	C	T	0.105261	4.43496e-05	0.4183	0.416145	2	61374149	0.000202012	0.82623	female_np	193446	728	192718	0.0186632	1.69899e-08	Celiac disease || id:ieu-a-1058	0.0888499	2.90745	31.8099
Celiac disease	rs6498114	G	T	G	T	0.131028	1.59011e-05	0.244	0.240691	16	10964118	0.000234808	0.946009	female_np	193446	728	192718	0.0211506	5.83405e-10	Celiac disease || id:ieu-a-1058	0.103274	3.29495	38.378
Celiac disease	rs6926336	T	C	T	C	0.812156	0.000990234	0.97809	0.981487	6	32407322	0.000736913	0.179028	female_np	193446	728	192718	0.0804912	6.1235e-24	Celiac disease || id:ieu-a-1058	0.324113	12.5393	101.808
Celiac disease	rs7162232	G	A	G	A	0.116894	0.00010868	0.3187	0.269087	15	75115895	0.000225259	0.629475	female_np	193446	728	192718	0.0202624	7.97205e-09	Celiac disease || id:ieu-a-1058	0.0990745	3.15658	33.2815
Celiac disease	rs931	A	G	A	G	0.618424	0.00024925	0.3068	0.306771	6	33054550	0.000215818	0.248129	female_np	193446	728	192718	0.0197579	1e-200	Celiac disease || id:ieu-a-1058	0.0949221	3.07799	979.695
																							2633.79
Crohn’s disease	rs1056441	C	T	C	T	0.167	3.62096e-05	0.697697	0.673985	20	62370349	0.000212415	0.864644	female_np	193446	728	192718	0.0255	5.44127e-11	Crohn's disease || id:ieu-a-30	0.0934254	3.68499	42.8897
Crohn’s disease	rs10761659	G	A	G	A	0.212006	-0.000386523	0.55269	0.540168	10	64445564	0.00019942	0.0525963	female_np	193446	728	192718	0.0237	3.41979e-19	Crohn's disease || id:ieu-a-30	0.0877099	3.42488	80.0202
Crohn’s disease	rs11209026	G	A	G	A	0.995199	-0.000204295	0.943679	0.933269	1	67705958	0.000398215	0.607933	female_np	193446	728	192718	0.0639	1.05196e-54	Crohn's disease || id:ieu-a-30	0.175145	9.23416	242.559
Crohn’s disease	rs11236797	A	C	A	C	0.181104	0.00033573	0.473264	0.450871	11	76299649	0.000199824	0.0929344	female_np	193446	728	192718	0.0231	4.854e-15	Crohn's disease || id:ieu-a-30	0.0878876	3.33817	61.4656
Crohn’s disease	rs112401990	A	G	A	G	0.132203	2.37864e-05	0.373412	0.341268	2	61199327	0.000210134	0.909875	female_np	193446	728	192718	0.0237	2.35001e-08	Crohn's disease || id:ieu-a-30	0.0924222	3.42488	31.1162
Crohn’s disease	rs1250573	G	A	G	A	0.170895	-3.98026e-06	0.712553	0.665052	10	81042475	0.000211074	0.984955	female_np	193446	728	192718	0.0264	9.00534e-11	Crohn's disease || id:ieu-a-30	0.0928356	3.81505	41.9036
Crohn’s disease	rs12717899	T	G	T	G	0.159198	-0.000274004	0.793845	0.782181	5	141482341	0.000241385	0.256321	female_np	193446	728	192718	0.0289	3.59402e-08	Crohn's disease || id:ieu-a-30	0.106167	4.17632	30.3445
Crohn’s disease	rs1297271	C	T	C	T	0.154901	0.000319173	0.570123	0.554131	21	16823163	0.000200187	0.110854	female_np	193446	728	192718	0.0237	6.27769e-11	Crohn's disease || id:ieu-a-30	0.0880472	3.42488	42.7181
Crohn’s disease	rs13135092	G	A	G	A	0.221495	-0.000241063	0.095419	0.0820039	4	103198082	0.000364326	0.508184	female_np	193446	728	192718	0.0389	1.21001e-08	Crohn's disease || id:ieu-a-30	0.16024	5.62142	32.4212
Crohn’s disease	rs1456896	T	C	T	C	0.139301	-6.58141e-05	0.697556	0.666456	7	50304461	0.00021105	0.755161	female_np	193446	728	192718	0.0251	2.89701e-08	Crohn's disease || id:ieu-a-30	0.0928251	3.62719	30.8007
Crohn’s disease	rs147018773	T	C	T	C	0.321699	-0.000696846	0.0966978	0.0751213	5	150238521	0.000377075	0.0645995	female_np	193446	728	192718	0.0375	8.88792e-18	Crohn's disease || id:ieu-a-30	0.165847	5.41911	73.5931
Crohn’s disease	rs147684209	C	T	C	T	0.154901	0.000211227	0.369415	0.401342	16	28867061	0.000202953	0.297983	female_np	193446	728	192718	0.0244	2.33598e-10	Crohn's disease || id:ieu-a-30	0.0892638	3.52603	40.3022
Crohn’s disease	rs151314883	G	A	G	A	0.223994	0.00025556	0.842415	0.841817	22	39735087	0.000273625	0.350315	female_np	193446	728	192718	0.0327	7.12361e-12	Crohn's disease || id:ieu-a-30	0.120347	4.72546	46.9221
Crohn’s disease	rs1873625	A	C	A	C	0.180704	-3.63753e-06	0.320264	0.300146	3	49666964	0.000216734	0.986609	female_np	193446	728	192718	0.0243	1.09396e-13	Crohn's disease || id:ieu-a-30	0.095325	3.51158	55.2997
Crohn’s disease	rs1932990	T	C	T	C	0.152901	0.000302606	0.253841	0.208233	13	44460242	0.000245195	0.21715	female_np	193446	728	192718	0.0263	6.02102e-09	Crohn's disease || id:ieu-a-30	0.107843	3.8006	33.7994
Crohn’s disease	rs2076756	G	A	G	A	0.399806	-7.08508e-05	0.283672	0.249637	16	50756881	0.000229578	0.757617	female_np	193446	728	192718	0.0242	3.24489e-61	Crohn's disease || id:ieu-a-30	0.100974	3.49713	272.94
Crohn’s disease	rs2129944	T	G	T	G	0.1562	-0.000409107	0.708701	0.880009	19	10516198	0.000330393	0.215627	female_np	193446	728	192718	0.0271	7.80998e-09	Crohn's disease || id:ieu-a-30	0.145315	3.91621	33.2218
Crohn’s disease	rs2188962	T	C	T	C	0.212398	-0.000441946	0.439546	0.428986	5	131770805	0.00020118	0.0280384	female_np	193446	728	192718	0.0228	1.35988e-20	Crohn's disease || id:ieu-a-30	0.088484	3.29482	86.7823
Crohn’s disease	rs2505640	A	G	A	G	0.145701	-0.000163434	0.356412	0.345452	10	35459497	0.000209466	0.435251	female_np	193446	728	192718	0.0237	7.61202e-10	Crohn's disease || id:ieu-a-30	0.0921284	3.42488	37.7945
Crohn’s disease	rs281379	A	G	A	G	0.139797	-1.52506e-05	0.489275	0.526863	19	49214274	0.000200133	0.939258	female_np	193446	728	192718	0.0238	4.26403e-09	Crohn's disease || id:ieu-a-30	0.0880235	3.43933	34.5018
Crohn’s disease	rs28701841	A	G	A	G	0.224303	0.000304897	0.116563	0.10215	6	106530330	0.000336003	0.364184	female_np	193446	728	192718	0.0373	1.85102e-09	Crohn's disease || id:ieu-a-30	0.147783	5.3902	36.162
Crohn’s disease	rs3091315	A	G	A	G	0.179501	0.000187137	0.734412	0.725303	17	32593665	0.000222605	0.400533	female_np	193446	728	192718	0.0263	9.52138e-12	Crohn's disease || id:ieu-a-30	0.0979072	3.8006	46.5824
Crohn’s disease	rs3810936	C	T	C	T	0.207799	4.9767e-05	0.698408	0.681677	9	117552885	0.00021344	0.815632	female_np	193446	728	192718	0.0263	2.46207e-15	Crohn's disease || id:ieu-a-30	0.0938762	3.8006	62.4274
Crohn’s disease	rs444210	G	A	G	A	0.163402	0.000189147	0.546838	0.542926	6	167390242	0.000199614	0.343354	female_np	193446	728	192718	0.0229	1.02494e-12	Crohn's disease || id:ieu-a-30	0.0877952	3.30927	50.9148
Crohn’s disease	rs4851586	T	C	T	C	0.168899	0.000102419	0.240271	0.225462	2	103064264	0.000238195	0.66721	female_np	193446	728	192718	0.0261	9.93574e-11	Crohn's disease || id:ieu-a-30	0.104764	3.7717	41.8768
Crohn’s disease	rs4902642	G	A	G	A	0.129198	0.000282224	0.590841	0.585913	14	69210199	0.00020188	0.162121	female_np	193446	728	192718	0.0236	4.339e-08	Crohn's disease || id:ieu-a-30	0.0887919	3.41042	29.9701
Crohn’s disease	rs56062135	T	C	T	C	0.193097	8.56519e-05	0.234271	0.236678	15	67455630	0.000234492	0.714913	female_np	193446	728	192718	0.0269	7.45247e-13	Crohn's disease || id:ieu-a-30	0.103135	3.88731	51.5284
Crohn’s disease	rs6588243	C	A	C	A	0.131704	-0.000362842	0.589982	0.574446	1	67603383	0.000201696	0.0720269	female_np	193446	728	192718	0.0234	1.77701e-08	Crohn's disease || id:ieu-a-30	0.0887109	3.38152	31.6786
Crohn’s disease	rs6704109	T	C	T	C	0.202002	-0.000294402	0.256123	0.242555	1	172857050	0.000232252	0.204944	female_np	193446	728	192718	0.0256	2.77013e-15	Crohn's disease || id:ieu-a-30	0.10215	3.69944	62.2632
Crohn’s disease	rs6873866	T	C	T	C	0.168096	-4.80437e-05	0.465127	0.43741	5	96247810	0.00020046	0.810588	female_np	193446	728	192718	0.0239	2.0649e-12	Crohn's disease || id:ieu-a-30	0.0881673	3.45378	49.4674
Crohn’s disease	rs697693	A	G	A	G	0.172296	8.20442e-05	0.201415	0.193758	1	7886424	0.00025266	0.745392	female_np	193446	728	192718	0.0281	8.35507e-10	Crohn's disease || id:ieu-a-30	0.111126	4.06072	37.5957
Crohn’s disease	rs7276302	A	G	A	G	0.171598	0.000127234	0.391694	0.388753	21	45614159	0.00020386	0.532548	female_np	193446	728	192718	0.0231	1.22603e-13	Crohn's disease || id:ieu-a-30	0.0896627	3.33817	55.1824
Crohn’s disease	rs72798422	C	T	C	T	0.590392	-3.05742e-05	0.047701	0.0326874	16	50866917	0.0005617	0.956591	female_np	193446	728	192718	0.0508	3.19301e-31	Crohn's disease || id:ieu-a-30	0.24705	7.34108	135.068
Crohn’s disease	rs744166	A	G	A	G	0.129299	0.000207818	0.591841	0.572394	17	40514201	0.000200943	0.301039	female_np	193446	728	192718	0.0233	2.92301e-08	Crohn's disease || id:ieu-a-30	0.0883797	3.36707	30.7949
Crohn’s disease	rs7543234	T	C	T	C	0.155498	0.000151279	0.238986	0.263269	1	155253308	0.000226052	0.503356	female_np	193446	728	192718	0.0267	6.09804e-09	Crohn's disease || id:ieu-a-30	0.0994233	3.8584	33.9178
Crohn’s disease	rs80262450	A	G	A	G	0.283102	5.80745e-05	0.112701	0.121979	18	12818922	0.000304785	0.848884	female_np	193446	728	192718	0.0353	1.08193e-15	Crohn's disease || id:ieu-a-30	0.134052	5.10119	64.3186
Crohn’s disease	rs907092	A	G	A	G	0.130396	-0.000426197	0.471412	0.479405	17	37922259	0.000199226	0.0324159	female_np	193446	728	192718	0.0228	1.011e-08	Crohn's disease || id:ieu-a-30	0.0876246	3.29482	32.7084
Crohn’s disease	rs921720	G	A	G	A	0.162895	-2.77824e-05	0.618841	0.624477	8	126534671	0.000205394	0.892404	female_np	193446	728	192718	0.0237	6.39588e-12	Crohn's disease || id:ieu-a-30	0.0903374	3.42488	47.241
																							2251.09
Juvenile arthritis	rs115681000	G	A	G	A	1.0744	-0.000263006	0.07748	0.0460463	6	31388386	0.000474666	0.57952	female_np	193446	728	192718	0.1062	4.8317e-24	Juvenile arthritis (FINNGEN) || id:finn-b-JUVEN_ARTHR	0.20877	44.2514	102.349
Juvenile arthritis	rs116080026	T	C	T	C	0.8951	0.000356065	0.09734	0.0198838	6	32636018	0.000714047	0.618022	female_np	193446	728	192718	0.0949	4.05415e-21	Juvenile arthritis (FINNGEN) || id:finn-b-JUVEN_ARTHR	0.314056	39.5429	88.9633
Juvenile arthritis	rs9264277	C	T	C	T	0.334	0.000575245	0.7279	0.631288	6	31224667	0.000206881	0.00542699	female_np	193446	728	192718	0.0594	1.90801e-08	Juvenile arthritis (FINNGEN) || id:finn-b-JUVEN_ARTHR	0.0909914	24.7508	31.617
Juvenile arthritis	rs9266804	G	A	G	A	0.562	-0.000338809	0.135	0.100066	6	31377642	0.000333581	0.309786	female_np	193446	728	192718	0.0785	8.33681e-13	Juvenile arthritis (FINNGEN) || id:finn-b-JUVEN_ARTHR	0.146717	32.7094	51.2547
																							274.184
Multiple sclerosis	rs1077667	C	T	C	T	0.148848	0.000388152	NA	0.790675	19	6668972	0.000244374	0.112208	female_np	193446	728	192718	0.0211852	2.1252e-12	Multiple sclerosis || id:ebi-a-GCST001198	0.107482	3.45657	49.3652
Multiple sclerosis	rs11129295	T	C	T	C	0.109213	-5.99488e-05	NA	0.359569	3	27788780	0.000206923	0.772035	female_np	193446	728	192718	0.0191318	1.13999e-08	Multiple sclerosis || id:ebi-a-GCST001198	0.0910099	3.12153	32.5864
Multiple sclerosis	rs11154801	A	C	A	C	0.136627	0.00017441	NA	0.368772	6	135739355	0.000206237	0.397733	female_np	193446	728	192718	0.0193191	1.52616e-12	Multiple sclerosis || id:ebi-a-GCST001198	0.0907082	3.15209	50.0149
Multiple sclerosis	rs11581062	G	A	G	A	0.125398	5.87353e-05	NA	0.297849	1	101407519	0.000217496	0.78712	female_np	193446	728	192718	0.0200179	3.74498e-10	Multiple sclerosis || id:ebi-a-GCST001198	0.0956602	3.26611	39.2414
Multiple sclerosis	rs12746893	C	T	C	T	0.141239	-0.000581386	NA	0.256448	1	93210876	0.000227351	0.0105522	female_np	193446	728	192718	0.0203783	4.18312e-12	Multiple sclerosis || id:ebi-a-GCST001198	0.0999946	3.32491	48.0367
Multiple sclerosis	rs1335532	A	G	A	G	0.163343	0.000107435	NA	0.870052	1	117100957	0.000295512	0.716191	female_np	193446	728	192718	0.027236	2.006e-09	Multiple sclerosis || id:ebi-a-GCST001198	0.129974	4.44381	35.9678
Multiple sclerosis	rs17066096	G	A	G	A	0.127777	-0.000215344	NA	0.240959	6	137452908	0.000232808	0.354976	female_np	193446	728	192718	0.0203511	3.41499e-10	Multiple sclerosis || id:ebi-a-GCST001198	0.102395	3.32047	39.4212
Multiple sclerosis	rs1738074	C	T	C	T	0.123864	-0.000280185	NA	0.564975	6	159465977	0.000200421	0.16212	female_np	193446	728	192718	0.0188726	5.26744e-11	Multiple sclerosis || id:ebi-a-GCST001198	0.0881502	3.07924	43.0751
Multiple sclerosis	rs1800693	C	T	C	T	0.111184	0.000269014	NA	0.401514	12	6440009	0.00020262	0.184286	female_np	193446	728	192718	0.017442	1.83599e-10	Multiple sclerosis || id:ebi-a-GCST001198	0.0891173	2.84583	40.6342
Multiple sclerosis	rs2119704	C	A	C	A	0.233446	4.56162e-05	NA	0.925428	14	88487689	0.000378978	0.904193	female_np	193446	728	192718	0.0371935	3.46202e-10	Multiple sclerosis || id:ebi-a-GCST001198	0.166684	6.06847	39.3948
Multiple sclerosis	rs2248359	C	T	C	T	0.111826	-0.000270039	NA	0.605897	20	52791518	0.000203343	0.18418	female_np	193446	728	192718	0.0191405	5.146e-09	Multiple sclerosis || id:ebi-a-GCST001198	0.0894353	3.12295	34.1334
Multiple sclerosis	rs2293370	G	A	G	A	0.150009	-0.000136969	NA	0.809462	3	119219934	0.000253472	0.588941	female_np	193446	728	192718	0.0246021	1.078e-09	Multiple sclerosis || id:ebi-a-GCST001198	0.111483	4.01406	37.1784
Multiple sclerosis	rs2517912	C	T	C	T	0.199915	0.000231769	NA	0.565277	6	29683944	0.000200639	0.248028	female_np	193446	728	192718	0.0169463	4.0439e-32	Multiple sclerosis || id:ebi-a-GCST001198	0.088246	2.76495	139.169
Multiple sclerosis	rs3118470	C	T	C	T	0.115736	-2.50025e-05	NA	0.318225	10	6101713	0.00021369	0.906857	female_np	193446	728	192718	0.0193084	2.04602e-09	Multiple sclerosis || id:ebi-a-GCST001198	0.0939862	3.15035	35.9289
Multiple sclerosis	rs4613763	C	T	C	T	0.193674	0.000317411	NA	0.129778	5	40392728	0.000295328	0.282478	female_np	193446	728	192718	0.0258561	6.86436e-14	Multiple sclerosis || id:ebi-a-GCST001198	0.129893	4.21867	56.1069
Multiple sclerosis	rs4648356	C	A	C	A	0.149429	-0.00036835	NA	0.671117	1	2709164	0.000211109	0.0810152	female_np	193446	728	192718	0.0196774	3.10384e-14	Multiple sclerosis || id:ebi-a-GCST001198	0.092851	3.21055	57.6679
Multiple sclerosis	rs4902647	C	T	C	T	0.10303	0.000127964	NA	0.536236	14	69254191	0.00019944	0.521121	female_np	193446	728	192718	0.018734	3.80601e-08	Multiple sclerosis || id:ebi-a-GCST001198	0.0877187	3.05663	30.2459
Multiple sclerosis	rs650258	C	T	C	T	0.11205	4.47531e-05	NA	0.631246	11	60832282	0.000205904	0.827936	female_np	193446	728	192718	0.0186117	1.74e-09	Multiple sclerosis || id:ebi-a-GCST001198	0.0905617	3.03667	36.2453
Multiple sclerosis	rs669607	C	A	C	A	0.120712	-5.71718e-05	NA	0.471134	3	28071444	0.000199066	0.773959	female_np	193446	728	192718	0.0181523	2.93224e-11	Multiple sclerosis || id:ebi-a-GCST001198	0.0875542	2.96172	44.2219
Multiple sclerosis	rs7200786	A	G	A	G	0.142887	6.30017e-05	NA	0.451816	16	11177801	0.000199662	0.752351	female_np	193446	728	192718	0.0190472	6.29651e-14	Multiple sclerosis || id:ebi-a-GCST001198	0.0878163	3.10773	56.276
Multiple sclerosis	rs771767	A	G	A	G	0.112525	0.000189035	NA	0.282734	3	101748638	0.000221059	0.392477	female_np	193446	728	192718	0.0196377	1.00399e-08	Multiple sclerosis || id:ebi-a-GCST001198	0.0972273	3.20408	32.8335
Multiple sclerosis	rs874628	A	G	A	G	0.113841	0.000253595	NA	0.713352	19	18304700	0.000220036	0.24911	female_np	193446	728	192718	0.0207837	4.31599e-08	Multiple sclerosis || id:ebi-a-GCST001198	0.0967773	3.39106	30.0021
Multiple sclerosis	rs9282641	G	A	G	A	0.190555	0.000246881	NA	0.915156	3	121796768	0.000356532	0.488655	female_np	193446	728	192718	0.0315494	1.54198e-09	Multiple sclerosis || id:ebi-a-GCST001198	0.156812	5.14758	36.4803
																							1044.23
Rheumatoid arthritis	rs114484678	C	T	C	T	0.3216	2.40924e-05	0.06549	0.0410459	6	32215057	0.000501426	0.961678	female_np	193446	728	192718	0.04	8.80846e-16	Rheumatoid arthritis (M13_RHEUMA) || id:finn-b-M13_RHEUMA	0.22054	15.6694	64.6416
Rheumatoid arthritis	rs11571293	G	T	G	T	0.131	-0.000196117	0.6844	0.590068	2	204717713	0.000202884	0.333724	female_np	193446	728	192718	0.0211	5.69902e-10	Rheumatoid arthritis (M13_RHEUMA) || id:finn-b-M13_RHEUMA	0.0892334	8.26563	38.5459
Rheumatoid arthritis	rs17805996	C	T	C	T	0.166	0.000334004	0.1223	0.0884258	8	129515441	0.000350283	0.340324	female_np	193446	728	192718	0.0304	4.76705e-08	Rheumatoid arthritis (M13_RHEUMA) || id:finn-b-M13_RHEUMA	0.154063	11.9088	29.8173
Rheumatoid arthritis	rs3129294	A	C	A	C	0.1465	3.30096e-05	0.7185	0.654305	6	33084671	0.00020897	0.874486	female_np	193446	728	192718	0.022	2.87078e-11	Rheumatoid arthritis (M13_RHEUMA) || id:finn-b-M13_RHEUMA	0.0919102	8.61819	44.3435
Rheumatoid arthritis	rs34434863	G	T	G	T	0.7617	0.00112071	0.3405	0.308252	6	32559673	0.000220312	3.64241e-07	female_np	193446	728	192718	0.0269	4.69894e-176	Rheumatoid arthritis (M13_RHEUMA) || id:finn-b-M13_RHEUMA	0.0968987	10.5377	801.795
Rheumatoid arthritis	rs62395272	T	C	T	C	0.5323	-0.000379387	0.1088	0.0947011	6	31394424	0.000344494	0.270773	female_np	193446	728	192718	0.0325	2.18978e-60	Rheumatoid arthritis (M13_RHEUMA) || id:finn-b-M13_RHEUMA	0.151517	12.7314	268.254
Rheumatoid arthritis	rs6679677	A	C	A	C	0.3873	0.000972956	0.1477	0.101939	1	114303808	0.000328457	0.00305479	female_np	193446	728	192718	0.028	1.27409e-43	Rheumatoid arthritis (M13_RHEUMA) || id:finn-b-M13_RHEUMA	0.144464	10.9686	191.328
Rheumatoid arthritis	rs7137828	C	T	C	T	0.1099	0.000177875	0.4147	0.482856	12	111932800	0.000198914	0.371199	female_np	193446	728	192718	0.0198	2.62301e-08	Rheumatoid arthritis (M13_RHEUMA) || id:finn-b-M13_RHEUMA	0.0874873	7.75637	30.8081
Rheumatoid arthritis	rs7574865	T	G	T	G	0.1326	-6.05021e-05	0.2324	0.223895	2	191964633	0.000238256	0.799544	female_np	193446	728	192718	0.0232	1.035e-08	Rheumatoid arthritis (M13_RHEUMA) || id:finn-b-M13_RHEUMA	0.104791	9.08827	32.6671
Rheumatoid arthritis	rs7731626	G	A	G	A	0.1358	-0.000274998	0.7217	0.624445	5	55444683	0.000205226	0.180254	female_np	193446	728	192718	0.0219	5.51099e-10	Rheumatoid arthritis (M13_RHEUMA) || id:finn-b-M13_RHEUMA	0.0902635	8.57902	38.4513
																							1540.65
Sarcoidosis	rs1079242	A	G	A	G	0.2573	0.000220515	0.4405	0.472178	10	81917708	0.000199849	0.269851	female_np	193446	728	192718	0.0328	4.06163e-15	Sarcoidosis || id:finn-b-D3_SARCOIDOSIS	0.0878986	15.306	61.5364
Sarcoidosis	rs479777	T	C	T	C	0.1833	-6.10252e-05	0.6162	0.657255	11	64107477	0.00020982	0.77117	female_np	193446	728	192718	0.0333	3.79901e-08	Sarcoidosis || id:finn-b-D3_SARCOIDOSIS	0.0922841	15.5393	30.2996
Sarcoidosis	rs6918317	T	C	T	C	0.2904	-0.000608844	0.458	0.464659	6	32381210	0.000199619	0.00228851	female_np	193446	728	192718	0.0382	3.13473e-14	Sarcoidosis || id:finn-b-D3_SARCOIDOSIS	0.0877974	17.8259	57.7918
Sarcoidosis	rs7566220	G	A	G	A	0.2082	-7.59079e-05	0.2791	0.296321	2	203594559	0.000217835	0.727492	female_np	193446	728	192718	0.0362	8.97697e-09	Sarcoidosis || id:finn-b-D3_SARCOIDOSIS	0.0958093	16.8926	33.0784
Sarcoidosis	rs9277418	T	C	T	C	0.2246	0.000244052	0.2543	0.305161	6	33051749	0.000216679	0.260028	female_np	193446	728	192718	0.0375	2.01799e-09	Sarcoidosis || id:finn-b-D3_SARCOIDOSIS	0.0953008	17.4992	35.8721
																							218.578
Type 1 diabetes	rs10183097	C	T	C	T	0.2053	7.58772e-05	0.1362	0.138835	2	74914779	0.000288052	0.792231	female_np	193446	728	192718	0.0322	1.81602e-10	Type 1 diabetes || id:ebi-a-GCST010681	0.126692	5.07495	40.6505
Type 1 diabetes	rs10760335	G	A	G	A	0.1357	0.000100212	0.3205	0.321402	9	126981215	0.000213287	0.638466	female_np	193446	728	192718	0.0243	2.427e-08	Type 1 diabetes || id:ebi-a-GCST010681	0.0938089	3.82985	31.1851
Type 1 diabetes	rs10774624	G	A	G	A	0.2556	0.000149841	0.4963	0.485777	12	111833788	0.000200722	0.455362	female_np	193446	728	192718	0.0244	1.34307e-25	Type 1 diabetes || id:ebi-a-GCST010681	0.0882825	3.84561	109.734
Type 1 diabetes	rs10830227	A	G	A	G	0.1582	-0.00015539	0.5741	0.571615	11	88890822	0.000200852	0.439136	female_np	193446	728	192718	0.0233	1.024e-11	Type 1 diabetes || id:ebi-a-GCST010681	0.0883397	3.67225	46.1
Type 1 diabetes	rs10911399	A	G	A	G	0.3707	-0.000621595	0.9545	0.97064	1	183646903	0.000588985	0.291259	female_np	193446	728	192718	0.064	6.74699e-09	Type 1 diabetes || id:ebi-a-GCST010681	0.25905	10.0869	33.5494
Type 1 diabetes	rs11571297	T	C	T	C	0.1964	-0.000333724	0.5156	0.510278	2	204745003	0.000200316	0.0957172	female_np	193446	728	192718	0.0237	1.11404e-16	Type 1 diabetes || id:ebi-a-GCST010681	0.088104	3.73529	68.673
Type 1 diabetes	rs12722495	T	C	T	C	0.3145	0.000315249	0.8878	0.889857	10	6097283	0.000317265	0.320397	female_np	193446	728	192718	0.0408	1.26911e-14	Type 1 diabetes || id:ebi-a-GCST010681	0.139541	6.43037	59.4184
Type 1 diabetes	rs13182737	A	G	A	G	0.1465	-9.10173e-05	0.2553	0.258253	5	37642210	0.00022735	0.688907	female_np	193446	728	192718	0.0259	1.486e-08	Type 1 diabetes || id:ebi-a-GCST010681	0.0999942	4.08202	31.9945
Type 1 diabetes	rs17863786	G	A	G	A	0.4144	0.000127246	0.0293	0.0259713	2	234607863	0.000632652	0.840596	female_np	193446	728	192718	0.0628	4.25893e-11	Type 1 diabetes || id:ebi-a-GCST010681	0.278256	9.89773	43.5432
Type 1 diabetes	rs1869449	A	G	A	G	0.1769	-6.7911e-05	0.2967	0.299523	2	33613232	0.000217833	0.755225	female_np	193446	728	192718	0.0269	4.55198e-11	Type 1 diabetes || id:ebi-a-GCST010681	0.0958084	4.23963	43.2465
Type 1 diabetes	rs192324744	G	T	G	T	0.562	0.00154246	0.0131	0.0167559	2	142343549	0.000776654	0.0470305	female_np	193446	728	192718	0.0875	1.36499e-10	Type 1 diabetes || id:ebi-a-GCST010681	0.341592	13.7906	41.2531
Type 1 diabetes	rs194749	T	C	T	C	0.1638	-9.90503e-05	0.7545	0.756092	14	69273905	0.000231914	0.669307	female_np	193446	728	192718	0.0281	5.36896e-09	Type 1 diabetes || id:ebi-a-GCST010681	0.102002	4.42876	33.9794
Type 1 diabetes	rs202520	A	G	A	G	0.1573	0.00015071	0.2778	0.278415	20	1675292	0.000221399	0.496052	female_np	193446	728	192718	0.0256	7.97095e-10	Type 1 diabetes || id:ebi-a-GCST010681	0.0973768	4.03474	37.7553
Type 1 diabetes	rs2111485	G	A	G	A	0.1577	-0.000360325	0.6033	0.609523	2	163110536	0.000203573	0.0767277	female_np	193446	728	192718	0.0248	1.892e-10	Type 1 diabetes || id:ebi-a-GCST010681	0.0895365	3.90866	40.4352
Type 1 diabetes	rs2144013	G	A	G	A	0.2234	0.000223107	0.2093	0.206106	6	33065993	0.000245784	0.364018	female_np	193446	728	192718	0.0317	1.75509e-12	Type 1 diabetes || id:ebi-a-GCST010681	0.108102	4.99615	49.6647
Type 1 diabetes	rs2269247	T	C	T	C	0.1709	0.000302399	0.1804	0.183428	1	64107284	0.000257293	0.239871	female_np	193446	728	192718	0.0295	7.27897e-09	Type 1 diabetes || id:ebi-a-GCST010681	0.113164	4.64941	33.5614
Type 1 diabetes	rs62410259	G	A	G	A	0.3796	-0.000392511	0.923	0.924725	4	41713671	0.000379785	0.301368	female_np	193446	728	192718	0.0533	1.01789e-12	Type 1 diabetes || id:ebi-a-GCST010681	0.167039	8.40046	50.7222
Type 1 diabetes	rs6719660	G	A	G	A	0.2918	-0.000206094	0.9354	0.944892	2	130096389	0.000441735	0.640818	female_np	193446	728	192718	0.0524	2.51698e-08	Type 1 diabetes || id:ebi-a-GCST010681	0.194286	8.25861	31.0104
Type 1 diabetes	rs77523242	T	C	T	C	0.3705	4.66382e-05	0.9377	0.940776	10	62395516	0.00043018	0.913666	female_np	193446	728	192718	0.0635	5.423e-09	Type 1 diabetes || id:ebi-a-GCST010681	0.189204	10.0081	34.0431
																							860.52
Ulcerative colitis	rs10182512	A	G	A	G	0.1608	3.72128e-05	0.34989	0.343457	2	61189469	0.000209575	0.859066	female_np	193446	728	192718	0.0223	5.19398e-13	Ulcerative colitis || id:ieu-a-32	0.0921763	3.69346	51.9951
Ulcerative colitis	rs10272963	C	T	C	T	0.171904	-0.000155603	0.573922	0.564874	7	107486902	0.000201046	0.43895	female_np	193446	728	192718	0.0216	1.69083e-15	Ulcerative colitis || id:ieu-a-32	0.088425	3.57752	63.338
Ulcerative colitis	rs10737481	G	T	G	T	0.250104	0.000333584	0.556463	0.535675	1	20171514	0.000199471	0.0944571	female_np	193446	728	192718	0.0216	4.36918e-31	Ulcerative colitis || id:ieu-a-32	0.0877323	3.57752	134.071
Ulcerative colitis	rs10917545	G	A	G	A	0.185101	-0.000291991	0.117826	0.0979014	1	20128177	0.000339791	0.390162	female_np	193446	728	192718	0.0335	3.29397e-08	Ulcerative colitis || id:ieu-a-32	0.149449	5.54847	30.5301
Ulcerative colitis	rs11209026	G	A	G	A	0.561698	-0.000204295	0.941068	0.933269	1	67705958	0.000398215	0.607933	female_np	193446	728	192718	0.0517	1.58016e-27	Ulcerative colitis || id:ieu-a-32	0.175145	8.56287	118.039
Ulcerative colitis	rs114152040	A	G	A	G	0.339603	-0.000909011	0.0317179	0.03073	5	40444986	0.000580511	0.117378	female_np	193446	728	192718	0.0623	4.94903e-08	Ulcerative colitis || id:ieu-a-32	0.255323	10.3185	29.7144
Ulcerative colitis	rs12612675	G	A	G	A	0.122902	-2.02094e-05	0.402826	0.404179	2	219133137	0.000202939	0.920675	female_np	193446	728	192718	0.0219	1.97702e-08	Ulcerative colitis || id:ieu-a-32	0.0892576	3.62721	31.4941
Ulcerative colitis	rs12817473	G	A	G	A	0.190701	-3.27102e-05	0.382176	0.387022	12	68497408	0.000204644	0.873008	female_np	193446	728	192718	0.0217	1.70883e-18	Ulcerative colitis || id:ieu-a-32	0.0900075	3.59409	77.2301
Ulcerative colitis	rs1359946	A	G	A	G	0.158302	-0.000315387	0.196096	0.177625	13	27536972	0.000260924	0.226767	female_np	193446	728	192718	0.0269	3.83796e-09	Ulcerative colitis || id:ieu-a-32	0.114761	4.45534	34.6313
Ulcerative colitis	rs137845	G	A	G	A	0.118198	0.00012088	0.514874	0.495156	22	50439430	0.000199495	0.544562	female_np	193446	728	192718	0.0212	2.37602e-08	Ulcerative colitis || id:ieu-a-32	0.0877429	3.51127	31.0848
Ulcerative colitis	rs1801274	A	G	A	G	0.182896	0.000119652	0.516906	0.465279	1	161479745	0.000200195	0.550057	female_np	193446	728	192718	0.0217	3.77833e-17	Ulcerative colitis || id:ieu-a-32	0.0880508	3.59409	71.0377
Ulcerative colitis	rs1886731	T	C	T	C	0.140501	-0.000268893	0.519382	0.4954	1	2472081	0.000200216	0.179268	female_np	193446	728	192718	0.0221	2.25398e-10	Ulcerative colitis || id:ieu-a-32	0.08806	3.66034	40.418
Ulcerative colitis	rs2212434	T	C	T	C	0.141899	0.000331267	0.459604	0.447629	11	76281593	0.000200187	0.097969	female_np	193446	728	192718	0.0213	2.4632e-11	Ulcerative colitis || id:ieu-a-32	0.0880472	3.52784	44.3812
Ulcerative colitis	rs254559	A	C	A	C	0.124304	-0.000187441	0.404112	0.406651	5	134444982	0.00020298	0.355776	female_np	193446	728	192718	0.0215	7.62799e-09	Ulcerative colitis || id:ieu-a-32	0.0892757	3.56096	33.4267
Ulcerative colitis	rs28383456	C	T	C	T	0.337307	-0.000510837	0.665495	0.978477	6	32609446	0.000689309	0.458642	female_np	193446	728	192718	0.0256	1.073e-39	Ulcerative colitis || id:ieu-a-32	0.303175	4.24003	173.608
Ulcerative colitis	rs3024493	A	C	A	C	0.236297	-0.000708606	0.168128	0.153805	1	206943968	0.000275482	0.0101049	female_np	193446	728	192718	0.0276	1.09194e-17	Ulcerative colitis || id:ieu-a-32	0.121164	4.57128	73.299
Ulcerative colitis	rs3829111	A	G	A	G	0.156303	0.000467503	0.416668	0.427271	9	139269483	0.000200796	0.0198999	female_np	193446	728	192718	0.0214	2.89401e-13	Ulcerative colitis || id:ieu-a-32	0.0883151	3.5444	53.3466
Ulcerative colitis	rs4574921	T	C	T	C	0.150599	-8.3352e-05	0.740842	0.734369	9	117538334	0.000226694	0.713108	female_np	193446	728	192718	0.0256	4.23897e-09	Ulcerative colitis || id:ieu-a-32	0.0997057	4.24003	34.607
Ulcerative colitis	rs4676410	A	G	A	G	0.207802	0.000234318	0.197128	0.211072	2	241563739	0.000245265	0.339393	female_np	193446	728	192718	0.0284	2.45923e-13	Ulcerative colitis || id:ieu-a-32	0.107874	4.70378	53.5381
Ulcerative colitis	rs483905	A	G	A	G	0.128903	-0.000115387	0.294334	0.29772	11	96023427	0.000217415	0.595612	female_np	193446	728	192718	0.0228	1.57199e-08	Ulcerative colitis || id:ieu-a-32	0.0956245	3.77627	31.9636
Ulcerative colitis	rs56167332	A	C	A	C	0.151596	7.5552e-05	0.34162	0.345868	5	158827769	0.000213658	0.723631	female_np	193446	728	192718	0.0231	5.29907e-11	Ulcerative colitis || id:ieu-a-32	0.0939721	3.82596	43.0677
Ulcerative colitis	rs6017342	C	A	C	A	0.191306	0.000150227	0.537652	0.515455	20	43065028	0.000198951	0.450193	female_np	193446	728	192718	0.024	1.38484e-15	Ulcerative colitis || id:ieu-a-32	0.0875036	3.97503	63.5382
Ulcerative colitis	rs6062496	A	G	A	G	0.158498	-4.48755e-05	0.572636	0.544838	20	62329099	0.00019962	0.822131	female_np	193446	728	192718	0.0224	1.46791e-12	Ulcerative colitis || id:ieu-a-32	0.0877979	3.71002	50.067
Ulcerative colitis	rs6933404	C	T	C	T	0.166799	-0.000363367	0.21562	0.221945	6	137959235	0.000240589	0.130963	female_np	193446	728	192718	0.0252	3.68468e-11	Ulcerative colitis || id:ieu-a-32	0.105817	4.17378	43.8113
Ulcerative colitis	rs7282490	G	A	G	A	0.139699	0.000151016	0.396382	0.395495	21	45615741	0.000203092	0.457129	female_np	193446	728	192718	0.0214	7.0762e-11	Ulcerative colitis || id:ieu-a-32	0.0893249	3.5444	42.6147
Ulcerative colitis	rs7523335	G	A	G	A	0.170397	-0.000276445	0.823302	0.813756	1	8180210	0.000256023	0.280247	female_np	193446	728	192718	0.0285	2.28802e-09	Ulcerative colitis || id:ieu-a-32	0.112605	4.72034	35.7466
Ulcerative colitis	rs7752873	T	C	T	C	0.182297	0.000191398	0.13681	0.139905	6	106579332	0.000287079	0.504959	female_np	193446	728	192718	0.0303	1.83299e-09	Ulcerative colitis || id:ieu-a-32	0.126265	5.01847	36.1971
Ulcerative colitis	rs7911680	A	C	A	C	0.1718	-0.000504738	0.509906	0.485153	10	101293468	0.000198782	0.0111129	female_np	193446	728	192718	0.0213	8.26609e-16	Ulcerative colitis || id:ieu-a-32	0.0874293	3.52784	65.056
Ulcerative colitis	rs798502	A	C	A	C	0.136496	0.00015265	0.716858	0.702736	7	2789880	0.000217889	0.483562	female_np	193446	728	192718	0.0239	1.213e-08	Ulcerative colitis || id:ieu-a-32	0.095833	3.95846	32.617
Ulcerative colitis	rs989960	C	T	C	T	0.129096	-0.000320998	0.575096	0.577535	7	107445727	0.000201712	0.111529	female_np	193446	728	192718	0.0215	1.766e-09	Ulcerative colitis || id:ieu-a-32	0.088718	3.56096	36.0536
Ulcerative colitis	rs9977672	G	A	G	A	0.245006	7.80579e-05	0.748684	0.741955	21	40463283	0.000229862	0.734169	female_np	193446	728	192718	0.0261	6.20583e-21	Ulcerative colitis || id:ieu-a-32	0.101099	4.32284	88.1196
																							1748.64
