# Supplementary material for: The causal relationship between multiple autoimmune diseases and nasal polyps
Source: Front Immunol. 2023 Aug 24;14:1228226. doi: 10.3389/fimmu.2023.1228226 (PMC10484405; doi:10.3389/fimmu.2023.1228226)
Supplement: Supplementary file 1 [file DataSheet_1.zip › Data sheet 1/Table S3 Male_Details of instrumental variables.XLSX]

## Sheet: Sheet1
Table S3 Details of instrumental variables (male)
Exposures	SNP	effect_allele.exposure	other_allele.exposure	effect_allele.outcome	other_allele.outcome	beta.exposure	beta.outcome	eaf.exposure	eaf.outcome	chr.outcome	pos.outcome	se.outcome	pval.outcome	outcome	samplesize.outcome	ncase.outcome	ncontrol.outcome	se.exposure	pval.exposure	exposure	sd.outcome	sd.exposure	F.stat
Adult-onset Still's disease	rs11513729	T	C	T	C	0.1555	-4.94203e-05	0.38	0.411111	12	112273499	0.000337792	0.883682	male_np_ocm	165541	1479	164062	0.026	2.12598e-09	Adult-onset Still disease || id:finn-b-STILL_ADULT	0.137437	11.684	5.96145
Adult-onset Still's disease	rs34434863	G	T	G	T	0.6185	0.00194196	0.3394	0.307682	6	32559673	0.000362905	8.75147e-08	male_np_ocm	165541	1479	164062	0.0352	4.43711e-69	Adult-onset Still disease || id:finn-b-STILL_ADULT	0.147654	15.8184	51.4555
Adult-onset Still's disease	rs62395272	T	C	T	C	0.6601	-6.49386e-05	0.1081	0.0947114	6	31394424	0.000566586	0.908751	male_np_ocm	165541	1479	164062	0.0432	9.73868e-53	Adult-onset Still disease || id:finn-b-STILL_ADULT	0.230525	19.4134	38.9126
Adult-onset Still's disease	rs6679677	A	C	A	C	0.3921	0.000898988	0.1468	0.103083	1	114303808	0.000536977	0.0941003	male_np_ocm	165541	1479	164062	0.0366	9.01156e-27	Adult-onset Still disease || id:finn-b-STILL_ADULT	0.218478	16.4475	19.128
Adult-onset Still's disease	rs9264277	C	T	C	T	0.2172	0.000391836	0.7296	0.632631	6	31224667	0.000340731	0.250152	male_np_ocm	165541	1479	164062	0.0293	1.31492e-13	Adult-onset Still disease || id:finn-b-STILL_ADULT	0.138632	13.167	9.15846
Adult-onset Still's disease	rs9265947	C	T	C	T	0.249	0.000777995	0.7373	0.641084	6	31315165	0.000342145	0.0229749	male_np_ocm	165541	1479	164062	0.0299	8.50942e-17	Adult-onset Still disease || id:finn-b-STILL_ADULT	0.139208	13.4366	11.5583
																							136.174
Ankylosing spondylitis_male	rs10807943	T	C	T	C	0.5628	-0.000242341	0.0635	0.112872	7	5340664	0.000522979	0.643088	male_np_ocm	165541	1479	164062	0.0812	4.09826e-12	Ankylosing spondylitis || id:finn-b-M13_ANKYLOSPON	0.212783	33.0977	5.33744
Ankylosing spondylitis_male	rs112733823	T	C	T	C	0.36	0.000660001	0.2165	0.11668	6	30775277	0.000510088	0.195703	male_np_ocm	165541	1479	164062	0.0468	1.43186e-14	Ankylosing spondylitis || id:finn-b-M13_ANKYLOSPON	0.207538	19.076	6.57431
Ankylosing spondylitis_male	rs13033284	T	C	T	C	0.2214	-7.31483e-05	0.3723	0.390548	2	62581573	0.000337071	0.8282	male_np_ocm	165541	1479	164062	0.0386	9.67008e-09	Ankylosing spondylitis || id:finn-b-M13_ANKYLOSPON	0.137143	15.7337	3.65525
Ankylosing spondylitis_male	rs34982906	C	T	C	T	0.8211	0.000287806	0.05278	0.0342621	6	24071028	0.000898754	0.748796	male_np_ocm	165541	1479	164062	0.0918	3.82296e-19	Ankylosing spondylitis || id:finn-b-M13_ANKYLOSPON	0.365674	37.4184	8.8888
Ankylosing spondylitis_male	rs62394289	A	G	A	G	0.3738	-0.0010642	0.1376	0.115951	6	25848911	0.000511725	0.0375603	male_np_ocm	165541	1479	164062	0.0557	1.89714e-11	Ankylosing spondylitis || id:finn-b-M13_ANKYLOSPON	0.208204	22.7037	5.00386
Ankylosing spondylitis_male	rs76644067	A	G	A	G	0.7328	-0.000856053	0.04745	0.0402566	6	35741951	0.000849035	0.313329	male_np_ocm	165541	1479	164062	0.0946	9.44061e-15	Ankylosing spondylitis || id:finn-b-M13_ANKYLOSPON	0.345445	38.5597	6.66692
Ankylosing spondylitis_male	rs79693223	T	C	T	C	1.2953	1.93416e-05	0.04504	0.0431277	6	33901952	0.000835863	0.981539	male_np_ocm	165541	1479	164062	0.1062	3.36279e-34	Ankylosing spondylitis || id:finn-b-M13_ANKYLOSPON	0.340085	43.2879	16.5283
Ankylosing spondylitis_male	rs9264277	C	T	C	T	0.5198	0.000391836	0.7297	0.632631	6	31224667	0.000340731	0.250152	male_np_ocm	165541	1479	164062	0.0448	3.73164e-31	Ankylosing spondylitis || id:finn-b-M13_ANKYLOSPON	0.138632	18.2608	14.9573
Ankylosing spondylitis_male	rs9378220	C	A	C	A	0.6933	-0.000504991	0.7731	0.849787	6	30077135	0.000457768	0.269959	male_np_ocm	165541	1479	164062	0.0558	1.97197e-35	Ankylosing spondylitis || id:finn-b-M13_ANKYLOSPON	0.186251	22.7445	17.1518
																							84.764
Arthropathic psoriasis_male	rs17728338	A	G	A	G	0.3874	-0.000545569	0.07309	0.0540705	5	150478318	0.00075285	0.468655	male_np_ocm	165541	1479	164062	0.0704	3.82798e-08	Arthropathic psoriasis || id:finn-b-L12_PSORI_ARTHRO	0.30631	32.5579	10.0937
Arthropathic psoriasis_male	rs2523560	C	T	C	T	0.3091	-0.000642121	0.4922	0.387084	6	31330844	0.000336397	0.0562871	male_np_ocm	165541	1479	164062	0.0391	2.89868e-15	Arthropathic psoriasis || id:finn-b-L12_PSORI_ARTHRO	0.136869	18.0826	20.8314
Arthropathic psoriasis_male	rs9281366	TA	T	TA	T	0.5716	-0.000505886	0.3059	0.225586	6	31313269	0.000391728	0.19656	male_np_ocm	165541	1479	164062	0.0402	7.78574e-46	Arthropathic psoriasis || id:finn-b-L12_PSORI_ARTHRO	0.159381	18.5913	67.3918
																							98.3169
Autoimmune hyperthyroidism_male	rs179247	A	G	A	G	0.3733	-0.000217149	0.4215	0.519963	14	81432546	0.000330341	0.510957	male_np_ocm	165541	1479	164062	0.0472	2.46888e-15	Autoimmune hyperthyroidism || id:finn-b-AUTOIMMUNE_HYPERTHYROIDISM	0.134405	19.6852	15.6374
Autoimmune hyperthyroidism_male	rs72891915	A	G	A	G	0.6845	-0.00157843	0.03931	0.0193821	6	33476200	0.0012118	0.192729	male_np_ocm	165541	1479	164062	0.1204	1.31e-08	Autoimmune hyperthyroidism || id:finn-b-AUTOIMMUNE_HYPERTHYROIDISM	0.493042	50.2139	8.08028
Autoimmune hyperthyroidism_male	rs9275576	T	C	T	C	0.9534	-0.00032193	0.09458	0.14651	6	32679326	0.00046383	0.48764	male_np_ocm	165541	1479	164062	0.0861	1.69512e-28	Autoimmune hyperthyroidism || id:finn-b-AUTOIMMUNE_HYPERTHYROIDISM	0.188717	35.9088	30.6532
Autoimmune hyperthyroidism_male	rs942495	T	C	T	C	0.502	-0.00146041	0.07115	0.0488931	6	33798580	0.00077407	0.0592073	male_np_ocm	165541	1479	164062	0.0903	2.74701e-08	Autoimmune hyperthyroidism || id:finn-b-AUTOIMMUNE_HYPERTHYROIDISM	0.314944	37.6604	7.72617
																							62.0971
Celiac disease_male	rs11979905	G	A	G	A	0.162969	0.000739407	0.1076	0.106434	7	37437877	0.000537377	0.168837	male_np_ocm	165541	1479	164062	0.0292373	2.48599e-08	Celiac disease || id:ieu-a-1058	0.218641	4.55474	3.45104
Celiac disease_male	rs12527282	C	T	C	T	0.154551	2.49071e-05	0.7201	0.732153	6	137967252	0.000369542	0.946263	male_np_ocm	165541	1479	164062	0.0209646	1.685e-13	Celiac disease || id:ieu-a-1058	0.150355	3.26597	6.03649
Celiac disease_male	rs13030124	G	A	G	A	0.105138	0.000283323	0.5498	0.573196	2	204694263	0.000330823	0.391768	male_np_ocm	165541	1479	164062	0.018842	2.398e-08	Celiac disease || id:ieu-a-1058	0.134601	2.9353	3.45844
Celiac disease_male	rs13119723	A	G	A	G	0.308838	-0.000587616	0.8466	0.82314	4	123218313	0.000429097	0.170869	male_np_ocm	165541	1479	164062	0.0277233	7.59626e-29	Celiac disease || id:ieu-a-1058	0.174586	4.31888	13.7843
Celiac disease_male	rs13198474	A	G	A	G	0.946238	0.00041764	0.05478	0.0968088	6	25874423	0.000553255	0.450323	male_np_ocm	165541	1479	164062	0.0311878	1e-200	Celiac disease || id:ieu-a-1058	0.225101	4.85859	102.246
Celiac disease_male	rs2441467	C	T	C	T	0.105261	-7.26367e-06	0.4183	0.41707	2	61374149	0.000331242	0.982505	male_np_ocm	165541	1479	164062	0.0186632	1.69899e-08	Celiac disease || id:ieu-a-1058	0.134772	2.90745	3.53327
Celiac disease_male	rs6926336	T	C	T	C	0.812156	0.00228023	0.97809	0.981329	6	32407322	0.00120751	0.0589774	male_np_ocm	165541	1479	164062	0.0804912	6.1235e-24	Celiac disease || id:ieu-a-1058	0.491296	12.5393	11.3083
Celiac disease_male	rs7162232	G	A	G	A	0.116894	-0.000200312	0.3187	0.268912	15	75115895	0.000370539	0.588788	male_np_ocm	165541	1479	164062	0.0202624	7.97205e-09	Celiac disease || id:ieu-a-1058	0.15076	3.15658	3.69672
Celiac disease_male	rs931	A	G	A	G	0.618424	0.000254092	0.3068	0.306888	6	33054550	0.000354753	0.473837	male_np_ocm	165541	1479	164062	0.0197579	1e-200	Celiac disease || id:ieu-a-1058	0.144337	3.07799	108.819
																							256.334
Crohn’s disease	rs1056441	C	T	C	T	0.167	-0.000280192	0.697697	0.672756	20	62370349	0.000348356	0.42121	male_np_ocm	165541	1479	164062	0.0255	5.44127e-11	Crohn's disease || id:ieu-a-30	0.141735	3.68499	1.18938
Crohn’s disease	rs11209026	G	A	G	A	0.995199	0.000190874	0.943679	0.932715	1	67705958	0.000653462	0.770213	male_np_ocm	165541	1479	164062	0.0639	1.05196e-54	Crohn's disease || id:ieu-a-30	0.265872	9.23416	6.72647
Crohn’s disease	rs11236797	A	C	A	C	0.181104	0.000542255	0.473264	0.452601	11	76299649	0.000329072	0.0993895	male_np_ocm	165541	1479	164062	0.0231	4.854e-15	Crohn's disease || id:ieu-a-30	0.133889	3.33817	1.70452
Crohn’s disease	rs112401990	A	G	A	G	0.132203	0.000207559	0.373412	0.339724	2	61199327	0.000346051	0.548646	male_np_ocm	165541	1479	164062	0.0237	2.35001e-08	Crohn's disease || id:ieu-a-30	0.140797	3.42488	0.862889
Crohn’s disease	rs114607072	T	G	T	G	0.441797	-0.00177418	0.0402795	0.0400809	6	31351940	0.00083468	0.0335398	male_np_ocm	165541	1479	164062	0.0629	2.19685e-12	Crohn's disease || id:ieu-a-30	0.339604	9.08965	1.36809
Crohn’s disease	rs1250573	G	A	G	A	0.170895	-8.96256e-05	0.712553	0.666628	10	81042475	0.000347933	0.79672	male_np_ocm	165541	1479	164062	0.0264	9.00534e-11	Crohn's disease || id:ieu-a-30	0.141563	3.81505	1.16204
Crohn’s disease	rs12717899	T	G	T	G	0.159198	0.000366007	0.793845	0.782655	5	141482341	0.000397195	0.356802	male_np_ocm	165541	1479	164062	0.0289	3.59402e-08	Crohn's disease || id:ieu-a-30	0.161606	4.17632	0.841489
Crohn’s disease	rs13135092	G	A	G	A	0.221495	-0.000305904	0.095419	0.0843699	4	103198082	0.00059209	0.605401	male_np_ocm	165541	1479	164062	0.0389	1.21001e-08	Crohn's disease || id:ieu-a-30	0.240902	5.62142	0.899078
Crohn’s disease	rs1332099	T	C	T	C	0.211597	9.49337e-05	0.484975	0.462888	10	101298451	0.000329043	0.772953	male_np_ocm	165541	1479	164062	0.0231	4.35712e-20	Crohn's disease || id:ieu-a-30	0.133877	3.33817	2.32683
Crohn’s disease	rs140054334	T	C	T	C	0.349797	-0.00215541	0.038307	0.0153123	6	31587042	0.00132952	0.104979	male_np_ocm	165541	1479	164062	0.0628	2.56602e-08	Crohn's disease || id:ieu-a-30	0.540938	9.0752	0.860363
Crohn’s disease	rs147018773	T	C	T	C	0.321699	0.00103968	0.0966978	0.0751551	5	150238521	0.000619264	0.0931745	male_np_ocm	165541	1479	164062	0.0375	8.88792e-18	Crohn's disease || id:ieu-a-30	0.251958	5.41911	2.04083
Crohn’s disease	rs147684209	C	T	C	T	0.154901	0.000245885	0.369415	0.403016	16	28867061	0.000333929	0.461526	male_np_ocm	165541	1479	164062	0.0244	2.33598e-10	Crohn's disease || id:ieu-a-30	0.135865	3.52603	1.11763
Crohn’s disease	rs151314883	G	A	G	A	0.223994	0.000204106	0.842415	0.842548	22	39735087	0.000451631	0.65132	male_np_ocm	165541	1479	164062	0.0327	7.12361e-12	Crohn's disease || id:ieu-a-30	0.183754	4.72546	1.30121
Crohn’s disease	rs1873625	A	C	A	C	0.180704	-0.000297215	0.320264	0.297743	3	49666964	0.000357565	0.405851	male_np_ocm	165541	1479	164062	0.0243	1.09396e-13	Crohn's disease || id:ieu-a-30	0.145482	3.51158	1.53353
Crohn’s disease	rs1932990	T	C	T	C	0.152901	-0.000475408	0.253841	0.208814	13	44460242	0.00040272	0.237806	male_np_ocm	165541	1479	164062	0.0263	6.02102e-09	Crohn's disease || id:ieu-a-30	0.163854	3.8006	0.937299
Crohn’s disease	rs2076756	G	A	G	A	0.399806	-0.00025362	0.283672	0.251051	16	50756881	0.000377392	0.501563	male_np_ocm	165541	1479	164062	0.0242	3.24489e-61	Crohn's disease || id:ieu-a-30	0.153548	3.49713	7.56897
Crohn’s disease	rs2129944	T	G	T	G	0.1562	-0.000488478	0.708701	0.878543	19	10516198	0.000537692	0.36363	male_np_ocm	165541	1479	164062	0.0271	7.80998e-09	Crohn's disease || id:ieu-a-30	0.218769	3.91621	0.921282
Crohn’s disease	rs2505640	A	G	A	G	0.145701	-0.000101191	0.356412	0.344996	10	35459497	0.000344038	0.76866	male_np_ocm	165541	1479	164062	0.0237	7.61202e-10	Crohn's disease || id:ieu-a-30	0.139978	3.42488	1.04809
Crohn’s disease	rs281379	A	G	A	G	0.139797	0.000213378	0.489275	0.525054	19	49214274	0.000328915	0.516513	male_np_ocm	165541	1479	164062	0.0238	4.26403e-09	Crohn's disease || id:ieu-a-30	0.133825	3.43933	0.956777
Crohn’s disease	rs28701841	A	G	A	G	0.224303	0.000993549	0.116563	0.102657	6	106530330	0.000551266	0.0714994	male_np_ocm	165541	1479	164062	0.0373	1.85102e-09	Crohn's disease || id:ieu-a-30	0.224292	5.3902	1.00282
Crohn’s disease	rs3810936	C	T	C	T	0.207799	-8.31675e-05	0.698408	0.682005	9	117552885	0.000350937	0.812667	male_np_ocm	165541	1479	164062	0.0263	2.46207e-15	Crohn's disease || id:ieu-a-30	0.142785	3.8006	1.73119
Crohn’s disease	rs4077515	T	C	T	C	0.215901	-0.000679086	0.419834	0.430808	9	139266496	0.000329992	0.0396026	male_np_ocm	165541	1479	164062	0.0235	4.37019e-20	Crohn's disease || id:ieu-a-30	0.134263	3.39597	2.34068
Crohn’s disease	rs444210	G	A	G	A	0.163402	0.000450524	0.546838	0.542029	6	167390242	0.000328358	0.170049	male_np_ocm	165541	1479	164062	0.0229	1.02494e-12	Crohn's disease || id:ieu-a-30	0.133598	3.30927	1.41193
Crohn’s disease	rs4851586	T	C	T	C	0.168899	0.000285496	0.240271	0.223691	2	103064264	0.000393864	0.46854	male_np_ocm	165541	1479	164062	0.0261	9.93574e-11	Crohn's disease || id:ieu-a-30	0.16025	3.7717	1.16129
Crohn’s disease	rs56062135	T	C	T	C	0.193097	0.000482407	0.234271	0.237037	15	67455630	0.00038458	0.209708	male_np_ocm	165541	1479	164062	0.0269	7.45247e-13	Crohn's disease || id:ieu-a-30	0.156473	3.88731	1.42894
Crohn’s disease	rs6588243	C	A	C	A	0.131704	0.000531413	0.589982	0.574058	1	67603383	0.000331793	0.109237	male_np_ocm	165541	1479	164062	0.0234	1.77701e-08	Crohn's disease || id:ieu-a-30	0.134996	3.38152	0.878487
Crohn’s disease	rs6704109	T	C	T	C	0.202002	-7.80527e-05	0.256123	0.243169	1	172857050	0.00038166	0.837956	male_np_ocm	165541	1479	164062	0.0256	2.77013e-15	Crohn's disease || id:ieu-a-30	0.155285	3.69944	1.72663
Crohn’s disease	rs6873866	T	C	T	C	0.168096	-0.000460161	0.465127	0.439673	5	96247810	0.000329812	0.162951	male_np_ocm	165541	1479	164062	0.0239	2.0649e-12	Crohn's disease || id:ieu-a-30	0.13419	3.45378	1.37179
Crohn’s disease	rs697693	A	G	A	G	0.172296	-5.97306e-05	0.201415	0.192545	1	7886424	0.00041473	0.885483	male_np_ocm	165541	1479	164062	0.0281	8.35507e-10	Crohn's disease || id:ieu-a-30	0.16874	4.06072	1.04257
Crohn’s disease	rs7276302	A	G	A	G	0.171598	-0.000325743	0.391694	0.388058	21	45614159	0.000335457	0.331529	male_np_ocm	165541	1479	164062	0.0231	1.22603e-13	Crohn's disease || id:ieu-a-30	0.136486	3.33817	1.53027
Crohn’s disease	rs72798422	C	T	C	T	0.590392	-0.00051777	0.047701	0.0325989	16	50866917	0.000926247	0.576164	male_np_ocm	165541	1479	164062	0.0508	3.19301e-31	Crohn's disease || id:ieu-a-30	0.37686	7.34108	3.74561
Crohn’s disease	rs744166	A	G	A	G	0.129299	0.000113552	0.591841	0.573399	17	40514201	0.000330736	0.731349	male_np_ocm	165541	1479	164062	0.0233	2.92301e-08	Crohn's disease || id:ieu-a-30	0.134566	3.36707	0.853979
Crohn’s disease	rs7713270	T	C	T	C	0.296602	3.14622e-05	0.623824	0.606234	5	40440063	0.000335093	0.925196	male_np_ocm	165541	1479	164062	0.0241	6.96627e-35	Crohn's disease || id:ieu-a-30	0.136338	3.48268	4.20033
Crohn’s disease	rs80262450	A	G	A	G	0.283102	0.000985656	0.112701	0.121836	18	12818922	0.000501221	0.0492413	male_np_ocm	165541	1479	164062	0.0353	1.08193e-15	Crohn's disease || id:ieu-a-30	0.20393	5.10119	1.78363
Crohn’s disease	rs907092	A	G	A	G	0.130396	1.1127e-05	0.471412	0.480161	17	37922259	0.000328401	0.972971	male_np_ocm	165541	1479	164062	0.0228	1.011e-08	Crohn's disease || id:ieu-a-30	0.133616	3.29482	0.907043
Crohn’s disease	rs921720	G	A	G	A	0.162895	0.000491414	0.618841	0.623475	8	126534671	0.000337006	0.144794	male_np_ocm	165541	1479	164062	0.0237	6.39588e-12	Crohn's disease || id:ieu-a-30	0.137117	3.42488	1.31005
																							63.794
Juvenile arthritis_male	rs115681000	G	A	G	A	1.0744	0.00134457	0.07748	0.046213	6	31388386	0.000778313	0.0840726	male_np_ocm	165541	1479	164062	0.1062	4.83e-24	Juvenile arthritis (FINNGEN) || id:finn-b-JUVEN_ARTHR	0.31667	44.2514	25.5868
Juvenile arthritis_male	rs116080026	T	C	T	C	0.8951	0.00356415	0.09734	0.0200293	6	32636018	0.00116976	0.00231247	male_np_ocm	165541	1479	164062	0.0949	4.05e-21	Juvenile arthritis (FINNGEN) || id:finn-b-JUVEN_ARTHR	0.475937	39.5429	22.2404
Juvenile arthritis_male	rs9264277	C	T	C	T	0.334	0.000391836	0.7279	0.632631	6	31224667	0.000340731	0.250152	male_np_ocm	165541	1479	164062	0.0594	1.91e-08	Juvenile arthritis (FINNGEN) || id:finn-b-JUVEN_ARTHR	0.138632	24.7508	7.9041
Juvenile arthritis_male	rs9266804	G	A	G	A	0.562	0.00033756	0.135	0.100277	6	31377642	0.000548494	0.538272	male_np_ocm	165541	1479	164062	0.0785	8.34e-13	Juvenile arthritis (FINNGEN) || id:finn-b-JUVEN_ARTHR	0.223164	32.7094	12.8134
																							68.5447
Multiple sclerosis	rs1077667	C	T	C	T	0.148848	0.000693944	NA	0.789594	19	6668972	0.000400413	0.0830854	male_np_ocm	165541	1479	164062	0.0211852	2.1252e-12	Multiple sclerosis || id:ebi-a-GCST001198	0.162915	3.45657	2.59641
Multiple sclerosis	rs11129295	T	C	T	C	0.109213	0.000568864	NA	0.360086	3	27788780	0.000340076	0.0943771	male_np_ocm	165541	1479	164062	0.0191318	1.13999e-08	Multiple sclerosis || id:ebi-a-GCST001198	0.138366	3.12153	1.71392
Multiple sclerosis	rs11154801	A	C	A	C	0.136627	0.000136429	NA	0.367989	6	135739355	0.00033922	0.687549	male_np_ocm	165541	1479	164062	0.0193191	1.52616e-12	Multiple sclerosis || id:ebi-a-GCST001198	0.138018	3.15209	2.63058
Multiple sclerosis	rs11581062	G	A	G	A	0.125398	-0.000276344	NA	0.295776	1	101407519	0.000358026	0.440202	male_np_ocm	165541	1479	164062	0.0200179	3.74498e-10	Multiple sclerosis || id:ebi-a-GCST001198	0.145669	3.26611	2.06394
Multiple sclerosis	rs12746893	C	T	C	T	0.141239	7.23405e-05	NA	0.256563	1	93210876	0.000374419	0.846797	male_np_ocm	165541	1479	164062	0.0203783	4.18312e-12	Multiple sclerosis || id:ebi-a-GCST001198	0.152339	3.32491	2.52654
Multiple sclerosis	rs1335532	A	G	A	G	0.163343	-0.000222762	NA	0.873524	1	117100957	0.000492628	0.651132	male_np_ocm	165541	1479	164062	0.027236	2.006e-09	Multiple sclerosis || id:ebi-a-GCST001198	0.200434	4.44381	1.89176
Multiple sclerosis	rs17066096	G	A	G	A	0.127777	0.000192724	NA	0.242022	6	137452908	0.000381178	0.613138	male_np_ocm	165541	1479	164062	0.0203511	3.41499e-10	Multiple sclerosis || id:ebi-a-GCST001198	0.155089	3.32047	2.0734
Multiple sclerosis	rs1738074	C	T	C	T	0.123864	8.53912e-05	NA	0.56387	6	159465977	0.00032927	0.795377	male_np_ocm	165541	1479	164062	0.0188726	5.26744e-11	Multiple sclerosis || id:ebi-a-GCST001198	0.133969	3.07924	2.26558
Multiple sclerosis	rs2119704	C	A	C	A	0.233446	-0.000380519	NA	0.925728	14	88487689	0.000622544	0.541047	male_np_ocm	165541	1479	164062	0.0371935	3.46202e-10	Multiple sclerosis || id:ebi-a-GCST001198	0.253293	6.06847	2.07201
Multiple sclerosis	rs2248359	C	T	C	T	0.111826	0.000400366	NA	0.605116	20	52791518	0.000334736	0.231673	male_np_ocm	165541	1479	164062	0.0191405	5.146e-09	Multiple sclerosis || id:ebi-a-GCST001198	0.136193	3.12295	1.79528
Multiple sclerosis	rs2293370	G	A	G	A	0.150009	-0.00010963	NA	0.809262	3	119219934	0.000416125	0.792201	male_np_ocm	165541	1479	164062	0.0246021	1.078e-09	Multiple sclerosis || id:ebi-a-GCST001198	0.169308	4.01406	1.95543
Multiple sclerosis	rs2517912	C	T	C	T	0.199915	0.000389454	NA	0.564561	6	29683944	0.000329795	0.237645	male_np_ocm	165541	1479	164062	0.0169463	4.0439e-32	Multiple sclerosis || id:ebi-a-GCST001198	0.134183	2.76495	7.31971
Multiple sclerosis	rs3118470	C	T	C	T	0.115736	0.000718321	NA	0.319593	10	6101713	0.000350253	0.0402819	male_np_ocm	165541	1479	164062	0.0193084	2.04602e-09	Multiple sclerosis || id:ebi-a-GCST001198	0.142506	3.15035	1.88972
Multiple sclerosis	rs4613763	C	T	C	T	0.193674	0.000262365	NA	0.129778	5	40392728	0.000485787	0.589141	male_np_ocm	165541	1479	164062	0.0258561	6.86436e-14	Multiple sclerosis || id:ebi-a-GCST001198	0.197651	4.21867	2.951
Multiple sclerosis	rs4902647	C	T	C	T	0.10303	0.000272261	NA	0.53587	14	69254191	0.00032722	0.405386	male_np_ocm	165541	1479	164062	0.018734	3.80601e-08	Multiple sclerosis || id:ebi-a-GCST001198	0.133135	3.05663	1.59081
Multiple sclerosis	rs669607	C	A	C	A	0.120712	0.000142578	NA	0.470644	3	28071444	0.000326875	0.662702	male_np_ocm	165541	1479	164062	0.0181523	2.93224e-11	Multiple sclerosis || id:ebi-a-GCST001198	0.132995	2.96172	2.3259
Multiple sclerosis	rs7200786	A	G	A	G	0.142887	0.000385308	NA	0.451655	16	11177801	0.000328685	0.241091	male_np_ocm	165541	1479	164062	0.0190472	6.29651e-14	Multiple sclerosis || id:ebi-a-GCST001198	0.133731	3.10773	2.95989
Multiple sclerosis	rs771767	A	G	A	G	0.112525	0.000271612	NA	0.285493	3	101748638	0.000362149	0.453255	male_np_ocm	165541	1479	164062	0.0196377	1.00399e-08	Multiple sclerosis || id:ebi-a-GCST001198	0.147347	3.20408	1.72691
Multiple sclerosis	rs9282641	G	A	G	A	0.190555	0.00104798	NA	0.915031	3	121796768	0.000586214	0.0738245	male_np_ocm	165541	1479	164062	0.0315494	1.54198e-09	Multiple sclerosis || id:ebi-a-GCST001198	0.238511	5.14758	1.91872
																							46.2675
Rheumatoid arthritis	rs114484678	C	T	C	T	0.3216	0.000896698	0.06549	0.0419188	6	32215057	0.000815568	0.271562	male_np_ocm	165541	1479	164062	0.04	8.80846e-16	Rheumatoid arthritis (M13_RHEUMA) || id:finn-b-M13_RHEUMA	0.331828	15.6694	6.46378
Rheumatoid arthritis	rs11571293	G	T	G	T	0.131	0.00028444	0.6844	0.590878	2	204717713	0.000333241	0.393353	male_np_ocm	165541	1479	164062	0.0211	5.69902e-10	Rheumatoid arthritis (M13_RHEUMA) || id:finn-b-M13_RHEUMA	0.135585	8.26563	3.85436
Rheumatoid arthritis	rs17805996	C	T	C	T	0.166	-0.000895144	0.1223	0.0888127	8	129515441	0.000574803	0.1194	male_np_ocm	165541	1479	164062	0.0304	4.76705e-08	Rheumatoid arthritis (M13_RHEUMA) || id:finn-b-M13_RHEUMA	0.233869	11.9088	2.98156
Rheumatoid arthritis	rs3129294	A	C	A	C	0.1465	-0.000328598	0.7185	0.654775	6	33084671	0.000344518	0.340192	male_np_ocm	165541	1479	164062	0.022	2.87078e-11	Rheumatoid arthritis (M13_RHEUMA) || id:finn-b-M13_RHEUMA	0.140173	8.61819	4.43409
Rheumatoid arthritis	rs34434863	G	T	G	T	0.7617	0.00194196	0.3405	0.307682	6	32559673	0.000362905	8.75147e-08	male_np_ocm	165541	1479	164062	0.0269	4.69894e-176	Rheumatoid arthritis (M13_RHEUMA) || id:finn-b-M13_RHEUMA	0.147654	10.5377	80.1748
Rheumatoid arthritis	rs62395272	T	C	T	C	0.5323	-6.49386e-05	0.1088	0.0947114	6	31394424	0.000566586	0.908751	male_np_ocm	165541	1479	164062	0.0325	2.18978e-60	Rheumatoid arthritis (M13_RHEUMA) || id:finn-b-M13_RHEUMA	0.230525	12.7314	26.8238
Rheumatoid arthritis	rs6679677	A	C	A	C	0.3873	0.000898988	0.1477	0.103083	1	114303808	0.000536977	0.0941003	male_np_ocm	165541	1479	164062	0.028	1.27409e-43	Rheumatoid arthritis (M13_RHEUMA) || id:finn-b-M13_RHEUMA	0.218478	10.9686	19.1317
Rheumatoid arthritis	rs7137828	C	T	C	T	0.1099	-0.000133583	0.4147	0.483271	12	111932800	0.000328071	0.68388	male_np_ocm	165541	1479	164062	0.0198	2.62301e-08	Rheumatoid arthritis (M13_RHEUMA) || id:finn-b-M13_RHEUMA	0.133481	7.75637	3.08063
Rheumatoid arthritis	rs7574865	T	G	T	G	0.1326	2.30764e-05	0.2324	0.222839	2	191964633	0.000392933	0.953168	male_np_ocm	165541	1479	164062	0.0232	1.035e-08	Rheumatoid arthritis (M13_RHEUMA) || id:finn-b-M13_RHEUMA	0.159872	9.08827	3.26652
Rheumatoid arthritis	rs7731626	G	A	G	A	0.1358	-5.03902e-05	0.7217	0.62462	5	55444683	0.000337692	0.881381	male_np_ocm	165541	1479	164062	0.0219	5.51099e-10	Rheumatoid arthritis (M13_RHEUMA) || id:finn-b-M13_RHEUMA	0.137396	8.57902	3.84491
																							154.056
Sarcoidosis	rs1079242	A	G	A	G	0.2573	0.000106164	0.4405	0.473678	10	81917708	0.000327751	0.746003	male_np_ocm	165541	1479	164062	0.0328	4.06163e-15	Sarcoidosis || id:finn-b-D3_SARCOIDOSIS	0.133351	15.306	12.307
Sarcoidosis	rs479777	T	C	T	C	0.1833	0.000373114	0.6162	0.657761	11	64107477	0.000345855	0.280672	male_np_ocm	165541	1479	164062	0.0333	3.79901e-08	Sarcoidosis || id:finn-b-D3_SARCOIDOSIS	0.140717	15.5393	6.0598
Sarcoidosis	rs6918317	T	C	T	C	0.2904	-0.000839737	0.458	0.466242	6	32381210	0.000328267	0.0105257	male_np_ocm	165541	1479	164062	0.0382	3.13473e-14	Sarcoidosis || id:finn-b-D3_SARCOIDOSIS	0.133561	17.8259	11.5582
Sarcoidosis	rs7566220	G	A	G	A	0.2082	-0.000148362	0.2791	0.29561	2	203594559	0.000359186	0.679569	male_np_ocm	165541	1479	164062	0.0362	8.97697e-09	Sarcoidosis || id:finn-b-D3_SARCOIDOSIS	0.146141	16.8926	6.61556
Sarcoidosis	rs9277418	T	C	T	C	0.2246	0.000255461	0.2543	0.305363	6	33051749	0.000356161	0.473213	male_np_ocm	165541	1479	164062	0.0375	2.01799e-09	Sarcoidosis || id:finn-b-D3_SARCOIDOSIS	0.14491	17.4992	7.17429
																							43.7149
Type 1 diabetes	rs10183097	C	T	C	T	0.2053	-0.000250545	0.1362	0.138296	2	74914779	0.000474744	0.597676	male_np_ocm	165541	1479	164062	0.0322	1.82e-10	Type 1 diabetes || id:ebi-a-GCST010681	0.193158	5.07495	1.56191
Type 1 diabetes	rs10760335	G	A	G	A	0.1357	8.53e-05	0.3205	0.320192	9	126981215	0.000350024	0.807462	male_np_ocm	165541	1479	164062	0.0243	2.43e-08	Type 1 diabetes || id:ebi-a-GCST010681	0.142413	3.82985	1.19822
Type 1 diabetes	rs10774624	G	A	G	A	0.2556	-0.000118327	0.4963	0.486891	12	111833788	0.000330791	0.720561	male_np_ocm	165541	1479	164062	0.0244	1.34e-25	Type 1 diabetes || id:ebi-a-GCST010681	0.134588	3.84561	4.2163
Type 1 diabetes	rs10830227	A	G	A	G	0.1582	-0.000199386	0.5741	0.573214	11	88890822	0.000330928	0.546839	male_np_ocm	165541	1479	164062	0.0233	1.02e-11	Type 1 diabetes || id:ebi-a-GCST010681	0.134644	3.67225	1.77129
Type 1 diabetes	rs10911399	A	G	A	G	0.3707	-0.000210907	0.9545	0.970563	1	183646903	0.000966743	0.827303	male_np_ocm	165541	1479	164062	0.064	6.75e-09	Type 1 diabetes || id:ebi-a-GCST010681	0.393336	10.0869	1.28906
Type 1 diabetes	rs11571297	T	C	T	C	0.1964	0.000213962	0.5156	0.511504	2	204745003	0.000328946	0.515404	male_np_ocm	165541	1479	164062	0.0237	1.11e-16	Type 1 diabetes || id:ebi-a-GCST010681	0.133837	3.73529	2.63861
Type 1 diabetes	rs12722495	T	C	T	C	0.3145	0.000226918	0.8878	0.890591	10	6097283	0.000524907	0.665523	male_np_ocm	165541	1479	164062	0.0408	1.27e-14	Type 1 diabetes || id:ebi-a-GCST010681	0.213567	6.43037	2.28302
Type 1 diabetes	rs13182737	A	G	A	G	0.1465	-1.47e-05	0.2553	0.257728	5	37642210	0.000374946	0.968745	male_np_ocm	165541	1479	164062	0.0259	1.49e-08	Type 1 diabetes || id:ebi-a-GCST010681	0.152553	4.08202	1.22932
Type 1 diabetes	rs17863786	G	A	G	A	0.4144	-0.00169318	0.0293	0.0258794	2	234607863	0.00104406	0.104863	male_np_ocm	165541	1479	164062	0.0628	4.26e-11	Type 1 diabetes || id:ebi-a-GCST010681	0.424794	9.89773	1.67305
Type 1 diabetes	rs1869449	A	G	A	G	0.1769	-0.000127626	0.2967	0.297581	2	33613232	0.000358536	0.721867	male_np_ocm	165541	1479	164062	0.0269	4.55e-11	Type 1 diabetes || id:ebi-a-GCST010681	0.145877	4.23963	1.66165
Type 1 diabetes	rs192324744	G	T	G	T	0.562	-0.000143396	0.0131	0.0170015	2	142300935	0.00127093	0.910167	male_np_ocm	165541	1479	164062	0.0875	1.36e-10	Type 1 diabetes || id:ebi-a-GCST010681	0.5171	13.7906	1.58506
Type 1 diabetes	rs194749	T	C	T	C	0.1638	-0.000562858	0.7545	0.755681	14	69273905	0.000381314	0.139919	male_np_ocm	165541	1479	164062	0.0281	5.37e-09	Type 1 diabetes || id:ebi-a-GCST010681	0.155144	4.42876	1.30558
Type 1 diabetes	rs202520	A	G	A	G	0.1573	4.63e-05	0.2778	0.278956	20	1675292	0.000365019	0.899051	male_np_ocm	165541	1479	164062	0.0256	7.97e-10	Type 1 diabetes || id:ebi-a-GCST010681	0.148514	4.03474	1.45066
Type 1 diabetes	rs206763	A	G	A	G	0.6792	-0.0011294	0.0202	0.0180502	6	32970197	0.00122965	0.358371	male_np_ocm	165541	1479	164062	0.0779	2.93e-18	Type 1 diabetes || id:ebi-a-GCST010681	0.500304	12.2776	2.92085
Type 1 diabetes	rs2111485	G	A	G	A	0.1577	-0.000877011	0.6033	0.609613	2	163110536	0.000334802	0.00880688	male_np_ocm	165541	1479	164062	0.0248	1.89e-10	Type 1 diabetes || id:ebi-a-GCST010681	0.13622	3.90866	1.55364
Type 1 diabetes	rs2144013	G	A	G	A	0.2234	0.000765223	0.2093	0.206215	6	33065993	0.000404797	0.0587076	male_np_ocm	165541	1479	164062	0.0317	1.76e-12	Type 1 diabetes || id:ebi-a-GCST010681	0.164699	4.99615	1.90826
Type 1 diabetes	rs2269247	T	C	T	C	0.1709	0.000387642	0.1804	0.182849	1	64107284	0.00042297	0.359419	male_np_ocm	165541	1479	164062	0.0295	7.28e-09	Type 1 diabetes || id:ebi-a-GCST010681	0.172093	4.64941	1.28952
Type 1 diabetes	rs231971	G	A	G	A	0.2411	-0.000772671	0.1026	0.0800623	16	28536519	0.000601867	0.199217	male_np_ocm	165541	1479	164062	0.0399	1.55e-09	Type 1 diabetes || id:ebi-a-GCST010681	0.24488	6.28852	1.40294
Type 1 diabetes	rs4566101	C	T	C	T	0.1755	0.000271194	0.2697	0.268618	15	49219631	0.000369158	0.462566	male_np_ocm	165541	1479	164062	0.0255	6.23e-12	Type 1 diabetes || id:ebi-a-GCST010681	0.150198	4.01898	1.81997
Type 1 diabetes	rs59680223	T	C	T	C	0.6421	-0.0017859	0.0081	0.0129	12	74786054	0.00181904	0.326211	male_np_ocm	165541	1479	164062	0.1032	5e-10	Type 1 diabetes || id:ebi-a-GCST010681	0.740108	16.2651	1.48743
Type 1 diabetes	rs62410259	G	A	G	A	0.3796	0.000142003	0.923	0.923664	4	41713671	0.000620897	0.819097	male_np_ocm	165541	1479	164062	0.0533	1.02e-12	Type 1 diabetes || id:ebi-a-GCST010681	0.252623	8.40046	1.94889
Type 1 diabetes	rs6719660	G	A	G	A	0.2918	-0.000446789	0.9354	0.94527	2	130096389	0.000730405	0.540737	male_np_ocm	165541	1479	164062	0.0524	2.52e-08	Type 1 diabetes || id:ebi-a-GCST010681	0.297178	8.25861	1.19151
Type 1 diabetes	rs6909461	A	C	A	C	0.314	0.000551409	0.7471	0.778969	6	31353950	0.000394361	0.162045	male_np_ocm	165541	1479	164062	0.0332	3.06e-21	Type 1 diabetes || id:ebi-a-GCST010681	0.160453	5.23256	3.43694
Type 1 diabetes	rs741172	C	T	C	T	0.2034	0.00108054	0.6795	0.679962	16	11200798	0.000350593	0.00205634	male_np_ocm	165541	1479	164062	0.0258	3.11e-15	Type 1 diabetes || id:ebi-a-GCST010681	0.142645	4.06626	2.3881
Type 1 diabetes	rs77523242	T	C	T	C	0.3705	0.000620398	0.9377	0.939891	10	62395516	0.000702255	0.377002	male_np_ocm	165541	1479	164062	0.0635	5.42e-09	Type 1 diabetes || id:ebi-a-GCST010681	0.285725	10.0081	1.30803
Type 1 diabetes	rs8056814	A	G	A	G	0.2641	-8.83e-06	0.0793	0.0838946	16	75252327	0.000592214	0.988109	male_np_ocm	165541	1479	164062	0.0415	1.99e-10	Type 1 diabetes || id:ebi-a-GCST010681	0.240953	6.54069	1.55607
																							48.0759
Ulcerative colitis	rs10182512	A	G	A	G	0.1608	7.03957e-05	0.34989	0.34244	2	61189469	0.000344916	0.838279	male_np_ocm	165541	1479	164062	0.0223	5.19398e-13	Ulcerative colitis || id:ieu-a-32	0.140335	3.69346	2.07798
Ulcerative colitis	rs10272963	C	T	C	T	0.171904	0.000111217	0.573922	0.565002	7	107486902	0.000329815	0.73596	male_np_ocm	165541	1479	164062	0.0216	1.69083e-15	Ulcerative colitis || id:ieu-a-32	0.134191	3.57752	2.5313
Ulcerative colitis	rs10737481	G	T	G	T	0.250104	0.000272917	0.556463	0.537784	1	20171514	0.000327506	0.404665	male_np_ocm	165541	1479	164062	0.0216	4.36918e-31	Ulcerative colitis || id:ieu-a-32	0.133251	3.57752	5.35813
Ulcerative colitis	rs10917545	G	A	G	A	0.185101	0.000533905	0.117826	0.0975318	1	20128177	0.000559976	0.340368	male_np_ocm	165541	1479	164062	0.0335	3.29397e-08	Ulcerative colitis || id:ieu-a-32	0.227836	5.54847	1.22013
Ulcerative colitis	rs11209026	G	A	G	A	0.561698	0.000190874	0.941068	0.932715	1	67705958	0.000653462	0.770213	male_np_ocm	165541	1479	164062	0.0517	1.58016e-27	Ulcerative colitis || id:ieu-a-32	0.265872	8.56287	4.71742
Ulcerative colitis	rs114152040	A	G	A	G	0.339603	4.86635e-05	0.0317179	0.0309446	5	40444986	0.000951078	0.959193	male_np_ocm	165541	1479	164062	0.0623	4.94903e-08	Ulcerative colitis || id:ieu-a-32	0.386963	10.3185	1.18754
Ulcerative colitis	rs12612675	G	A	G	A	0.122902	-0.000426806	0.402826	0.404658	2	219133137	0.000334362	0.201789	male_np_ocm	165541	1479	164062	0.0219	1.97702e-08	Ulcerative colitis || id:ieu-a-32	0.136041	3.62721	1.25866
Ulcerative colitis	rs12817473	G	A	G	A	0.190701	-0.000316776	0.382176	0.38875	12	68497408	0.000336552	0.346584	male_np_ocm	165541	1479	164062	0.0217	1.70883e-18	Ulcerative colitis || id:ieu-a-32	0.136932	3.59409	3.0865
Ulcerative colitis	rs1359946	A	G	A	G	0.158302	0.000720238	0.196096	0.180078	13	27536972	0.000425539	0.0905469	male_np_ocm	165541	1479	164062	0.0269	3.83796e-09	Ulcerative colitis || id:ieu-a-32	0.173138	4.45534	1.38404
Ulcerative colitis	rs1801274	A	G	A	G	0.182896	0.000242289	0.516906	0.465959	1	161479745	0.000328683	0.46103	male_np_ocm	165541	1479	164062	0.0217	3.77833e-17	Ulcerative colitis || id:ieu-a-32	0.13373	3.59409	2.83902
Ulcerative colitis	rs2212434	T	C	T	C	0.141899	0.000504929	0.459604	0.449109	11	76281593	0.000329537	0.125466	male_np_ocm	165541	1479	164062	0.0213	2.4632e-11	Ulcerative colitis || id:ieu-a-32	0.134078	3.52784	1.7737
Ulcerative colitis	rs254559	A	C	A	C	0.124304	1.2165e-05	0.404112	0.406993	5	134444982	0.000332215	0.97079	male_np_ocm	165541	1479	164062	0.0215	7.62799e-09	Ulcerative colitis || id:ieu-a-32	0.135167	3.56096	1.3359
Ulcerative colitis	rs4574921	T	C	T	C	0.150599	-1.24867e-05	0.740842	0.734208	9	117538334	0.00037284	0.973283	male_np_ocm	165541	1479	164062	0.0256	4.23897e-09	Ulcerative colitis || id:ieu-a-32	0.151696	4.24003	1.38307
Ulcerative colitis	rs4676410	A	G	A	G	0.207802	0.000676992	0.197128	0.209475	2	241563739	0.000405269	0.0948266	male_np_ocm	165541	1479	164062	0.0284	2.45923e-13	Ulcerative colitis || id:ieu-a-32	0.164891	4.70378	2.13965
Ulcerative colitis	rs483905	A	G	A	G	0.128903	0.000172745	0.294334	0.297051	11	96023427	0.000358039	0.629469	male_np_ocm	165541	1479	164062	0.0228	1.57199e-08	Ulcerative colitis || id:ieu-a-32	0.145674	3.77627	1.27743
Ulcerative colitis	rs6017342	C	A	C	A	0.191306	0.000198305	0.537652	0.515938	20	43065028	0.000327037	0.544271	male_np_ocm	165541	1479	164062	0.024	1.38484e-15	Ulcerative colitis || id:ieu-a-32	0.133061	3.97503	2.5393
Ulcerative colitis	rs6062496	A	G	A	G	0.158498	-0.00033	0.572636	0.543475	20	62329099	0.000328049	0.314443	male_np_ocm	165541	1479	164062	0.0224	1.46791e-12	Ulcerative colitis || id:ieu-a-32	0.133472	3.71002	2.00093
Ulcerative colitis	rs6933404	C	T	C	T	0.166799	-0.000129104	0.21562	0.221571	6	137959235	0.000396461	0.744697	male_np_ocm	165541	1479	164062	0.0252	3.68468e-11	Ulcerative colitis || id:ieu-a-32	0.161307	4.17378	1.75092
Ulcerative colitis	rs7282490	G	A	G	A	0.139699	-0.000254735	0.396382	0.394484	21	45615741	0.00033427	0.446024	male_np_ocm	165541	1479	164062	0.0214	7.0762e-11	Ulcerative colitis || id:ieu-a-32	0.136004	3.5444	1.7031
Ulcerative colitis	rs7523335	G	A	G	A	0.170397	0.00029552	0.823302	0.814669	1	8180210	0.000422594	0.484366	male_np_ocm	165541	1479	164062	0.0285	2.28802e-09	Ulcerative colitis || id:ieu-a-32	0.17194	4.72034	1.42861
Ulcerative colitis	rs7752873	T	C	T	C	0.182297	0.000395131	0.13681	0.139735	6	106579332	0.000472661	0.403171	male_np_ocm	165541	1479	164062	0.0303	1.83299e-09	Ulcerative colitis || id:ieu-a-32	0.19231	5.01847	1.44662
Ulcerative colitis	rs7911680	A	C	A	C	0.1718	1.08007e-05	0.509906	0.485021	10	101293468	0.000327385	0.973682	male_np_ocm	165541	1479	164062	0.0213	8.26609e-16	Ulcerative colitis || id:ieu-a-32	0.133202	3.52784	2.59996
Ulcerative colitis	rs798502	A	C	A	C	0.136496	0.000106969	0.716858	0.701105	7	2789880	0.000357823	0.764984	male_np_ocm	165541	1479	164062	0.0239	1.213e-08	Ulcerative colitis || id:ieu-a-32	0.145586	3.95846	1.30354
Ulcerative colitis	rs989960	C	T	C	T	0.129096	-0.000406583	0.575096	0.578527	7	107445727	0.000331227	0.219634	male_np_ocm	165541	1479	164062	0.0215	1.766e-09	Ulcerative colitis || id:ieu-a-32	0.134765	3.56096	1.44088
Ulcerative colitis	rs9977672	G	A	G	A	0.245006	0.000224983	0.748684	0.742007	21	40463283	0.000377607	0.551302	male_np_ocm	165541	1479	164062	0.0261	6.20583e-21	Ulcerative colitis || id:ieu-a-32	0.153636	4.32284	3.5217
																							53.306
