# Supplementary material for: The causal relationship between multiple autoimmune diseases and nasal polyps
Source: Front Immunol. 2023 Aug 24;14:1228226. doi: 10.3389/fimmu.2023.1228226 (PMC10484405; doi:10.3389/fimmu.2023.1228226)
Supplement: Supplementary file 1 [file DataSheet_1.zip › Data sheet 1/Table S4 details of UMR results of female.XLSX]

## Sheet: female NP on Still's disease
insufficient SNP

## Sheet: female NP on Ankylosing spondyl
insufficient SNP

## Sheet: female NP on Arthropathic psori
insufficient SNP

## Sheet: female NP on Autoimmune hyperth
insufficient SNP

## Sheet: female NP on Celiac disease
insufficient SNP

## Sheet: female NP on Crohn’s disease
insufficient SNP

## Sheet: female NP on Juvenile arthritis
insufficient SNP

## Sheet: female NP on Multiple sclerosis
insufficient SNP

## Sheet: female NP on Sarcoidosis
insufficient SNP

## Sheet: female NP on Rheumatoid arthrit
insufficient SNP

[truncated: 2 more sheets: female NP on Type 1 diabetes, female NP on Ulcerative colitis]
