# Supplementary material for: The causal relationship between multiple autoimmune diseases and nasal polyps
Source: Front Immunol. 2023 Aug 24;14:1228226. doi: 10.3389/fimmu.2023.1228226 (PMC10484405; doi:10.3389/fimmu.2023.1228226)
Supplement: Supplementary file 1 [file DataSheet_1.zip › Data sheet 1/Table S5 details of UMR results of male.XLSX]

## Sheet: male NP on Celiac disease
insufficient SNPs

## Sheet: male NP on Multiple sclerosis
insufficient SNPs
