# Supplementary material for: The causal relationship between multiple autoimmune diseases and nasal polyps
Source: Front Immunol. 2023 Aug 24;14:1228226. doi: 10.3389/fimmu.2023.1228226 (PMC10484405; doi:10.3389/fimmu.2023.1228226)
Supplement: Supplementary file 1 [file DataSheet_1.zip › Data sheet 1/Table S6 Details of MVMR results between connective tissue diseases and female NP.CSV]

Table S6 Detail MVMR results of connective tissue diseases against female NP
exposure	outcome	nsnp	b	se	pval	lo_ci	up_ci	or	or_lci95	or_uci95
Sarcoidosis	female_np	5	-0.000344939	0.000577329	0.550191041	-0.001476504	0.000786626	0.99965512	0.998524586	1.000786935
Juvenile arthritis	female_np	3	0.000972836	0.000630029	0.122560915	-0.000262021	0.002207693	1.000973309	0.999738013	1.002210132
Arthropathic psoriasis	female_np	6	-0.000681919	0.00057553	0.236075139	-0.001809958	0.00044612	0.999318313	0.998191679	1.000446219
Ankylosing spondylitis	female_np	17	-0.000241648	0.000228343	0.289933379	-0.0006892	0.000205904	0.999758381	0.999311037	1.000205925
Rheumatoid arthritis	female_np	14	0.001085023	0.000402774	0.007062595	0.000295586	0.00187446	1.001085612	1.00029563	1.001876218
Adult-onset Still's disease	female_np_ocm	9	0.001662629	0.000492743	0.000740214	0.000696853	0.002628405	1.001664012	1.000697096	1.002631863
