# Supplementary material for: The causal relationship between multiple autoimmune diseases and nasal polyps
Source: Front Immunol. 2023 Aug 24;14:1228226. doi: 10.3389/fimmu.2023.1228226 (PMC10484405; doi:10.3389/fimmu.2023.1228226)
Supplement: Supplementary file 1 [file DataSheet_1.zip › Data sheet 1/Table S7 Details of MVMR results between connective tissue diseases and male NP.CSV]

Table S7 Detail MVMR results of connective tissue diseases against male NP
exposure	outcome	nsnp	b	se	pval	lo_ci	up_ci	or	or_lci95	or_uci95
Sarcoidosis	male_np_ocm	5	-0.00033484	0.000756578	0.65807585	-0.001817733	0.001148053	0.999665216	0.998183918	1.001148713
Juvenile arthritis	male_np_ocm	3	0.000464046	0.000826074	0.574287635	-0.00115506	0.002083152	1.000464153	0.998845607	1.002085323
Arthropathic psoriasis	male_np_ocm	6	-0.001911818	0.001244334	0.061262585	-0.004350713	0.000527077	0.998090008	0.995658737	1.000527216
Ankylosing spondylitis	male_np_ocm	17	0.000118784	0.000299357	0.691516833	-0.000467956	0.000705525	1.000118791	0.999532153	1.000705774
Rheumatoid arthritis	male_np_ocm	14	0.001950487	0.000528189	0.000221813	0.000915237	0.002985738	1.001952391	1.000915656	1.002990199
Adult-onset Still's disease	male_np_ocm	9	0.00277138	0.000710919	9.69E-05	0.001377979	0.004164781	1.002775224	1.001378929	1.004173466
