# Supplementary material for: The causal relationship between multiple autoimmune diseases and nasal polyps
Source: Front Immunol. 2023 Aug 24;14:1228226. doi: 10.3389/fimmu.2023.1228226 (PMC10484405; doi:10.3389/fimmu.2023.1228226)
Supplement: Supplementary file 1 [file DataSheet_1.zip › Data sheet 1/Table S8 Details of MVMR results between digestive diseases and female NP.CSV]

Table S8 Details of MVMR results between digestive disorders and female NP
exposure	outcome	nsnp	b	se	pval	lo_ci	up_ci	or	or_lci95	or_uci95
Celiac disease	female_np	11	0.000503454	0.000344265	0.143630825	-0.000171305	0.001178214	1.000503581	0.999828709	1.001178908
Crohn's disease	female_np	1	-0.000669389	0.001410787	0.635158442	-0.003434532	0.002095754	0.999330835	0.996571359	1.002097952
Ulcerative colitis	female_np	2	-0.000522349	0.001158683	0.652124622	-0.002793369	0.00174867	0.999477787	0.997210529	1.0017502
