# Supplementary material for: The causal relationship between multiple autoimmune diseases and nasal polyps
Source: Front Immunol. 2023 Aug 24;14:1228226. doi: 10.3389/fimmu.2023.1228226 (PMC10484405; doi:10.3389/fimmu.2023.1228226)
Supplement: Supplementary file 1 [file DataSheet_1.zip › Data sheet 1/Table S9 Details of MVMR results between digestive diseases and male NP.CSV]

Table S9 Details of MVMR results between digestive disorders and male NP
exposure	outcome	nsnp	b	se	pval	lo_ci	up_ci	or	or_lci95	or_uci95
Celiac disease	male_np_ocm	12	0.000941825	0.000834109	0.258838679	-0.000693027	0.002576678	1.000942269	0.999307213	1.002580001
Crohn's disease	male_np_ocm	2	-0.002086208	0.003071721	0.497032888	-0.008106781	0.003934366	0.997915967	0.99192599	1.003942116
Ulcerative colitis	male_np_ocm	2	6.32E-05	0.00274524	0.981635496	-0.005317479	0.005443862	1.000063193	0.994696634	1.005458706
